# Supplementary material for: LIN28 coordinately promotes nucleolar/ribosomal functions and represses the 2C-like transcriptional program in pluripotent stem cells
Source: Protein Cell. 2021 Jul 31;13(7):490–512. doi: 10.1007/s13238-021-00864-5 (PMC9226220; doi:10.1007/s13238-021-00864-5)
Supplement: Supplementary file 2 — (XLSX 1229 kb) [file 13238_2021_864_MOESM2_ESM.xlsx]

## Sheet: Table 1-FC of mRNA between wt a
	gene_name	gene_id	baseMean	log2FoldChange	lfcSE	stat	pvalue	padj	a.n.ull.1	a.n.ull.2	a.n.ull.3	mES.1	mES.2	mES.3
220	RP23-444H18.3	ENSMUSG00000116207.1	1065.88	-13.5539	1.18889	-11.4005	4.16e-30	4.56e-28	1919.49	2386	2089.82	0	0	0
460	RP23-451G17.2-Gm4810	ENSMUSG00000094597.2	181.094	-10.9968	1.20516	-9.12474	7.19e-20	3.79e-18	357.774	382	346.787	0	0	0
21	RP24-376E16.15-Gm21939	ENSMUSG00000112949.1	2494.1	-10.9269	0.52483	-20.8199	2.86e-96	3.3e-93	4770.32	5175	5011.93	0	3.57444	3.79467
6959	RP23-145I16.3	ENSMUSG00000110040.1	90.4731	-9.99535	3.90727	-2.55814	0.0105233	0.0366177	515.838	27	0	0	0	0
660	RP24-377N13.1	ENSMUSG00000112227.1	85.5888	-9.91585	1.23125	-8.05348	8.05e-16	2.95e-14	188.352	166	159.181	0	0	0
713	Naip5	ENSMUSG00000071203.6	76.4144	-9.75154	1.24334	-7.84303	4.4e-15	1.49e-13	123.991	181	153.496	0	0	0
766	RP23-299M6.1	ENSMUSG00000096230.4	72.409	-9.67384	1.26045	-7.67491	1.66e-14	5.23e-13	100.328	192	142.126	0	0	0
763	RP24-413A18.7	ENSMUSG00000103877.2	69.0936	-9.60745	1.24969	-7.68789	1.5e-14	4.75e-13	149.546	157	108.016	0	0	0
890	RP23-429B12.3	ENSMUSG00000112630.1	52.429	-9.20926	1.26995	-7.2517	4.12e-13	1.12e-11	108.847	125	80.7275	0	0	0
410	Olig2	ENSMUSG00000039830.8	1768.01	-9.04236	0.953623	-9.48211	2.49e-21	1.47e-19	3186.84	3765	3636.15	8.4455	11.6169	0
1010	RP23-472J11.4	ENSMUSG00000078737.3	41.002	-8.85342	1.2867	-6.88069	5.96e-12	1.43e-10	68.1475	96	81.8645	0	0	0
1090	Tac1	ENSMUSG00000061762.12	40.7301	-8.84583	1.31989	-6.70196	2.06e-11	4.57e-10	107.9	91	45.4803	0	0	0
1104	Tdpoz4	ENSMUSG00000060256.1	39.7505	-8.80983	1.32141	-6.66698	2.61e-11	5.73e-10	67.201	119	52.3023	0	0	0
1119	RP23-61L14.3	ENSMUSG00000108654.1	37.4069	-8.72211	1.31262	-6.64481	3.04e-11	6.57e-10	102.221	54	68.2204	0	0	0
214	RP24-413A18.1	ENSMUSG00000078537.3	269.594	-8.71395	0.75814	-11.4939	1.42e-30	1.6e-28	600.076	510	503.694	0	0	3.79467
1110	RP24-66D20.8	ENSMUSG00000113956.1	35.117	-8.63004	1.29648	-6.65652	2.8e-11	6.12e-10	71.9334	66	72.7684	0	0	0
1334	Cdh26	ENSMUSG00000039155.15	34.96	-8.62577	1.38459	-6.22985	4.67e-10	8.47e-09	115.472	67	27.2882	0	0	0
1130	RP24-72H18.2	ENSMUSG00000109199.1	34.4403	-8.60196	1.29809	-6.62664	3.43e-11	7.36e-10	68.1475	68	70.4944	0	0	0
1268	RP23-317N1.2	ENSMUSG00000084803.8	33.9507	-8.58173	1.3517	-6.34885	2.17e-10	4.14e-09	43.5387	109	51.1653	0	0	0
243	RP24-318N5.1	ENSMUSG00000094649.1	221.655	-8.43558	0.768263	-10.9801	4.77e-28	4.75e-26	414.564	399	512.79	0	3.57444	0
1270	RP23-14D20.1	ENSMUSG00000115516.1	30.468	-8.4238	1.32789	-6.34377	2.24e-10	4.28e-09	49.2176	54	79.5905	0	0	0
1271	Cysltr2	ENSMUSG00000033470.12	29.43	-8.37595	1.32041	-6.34342	2.25e-10	4.28e-09	63.415	62	51.1653	0	0	0
1282	RP24-362O23.1	ENSMUSG00000097091.1	29.3846	-8.37216	1.32275	-6.32938	2.46e-10	4.65e-09	53.9501	53	69.3574	0	0	0
98	Tcstv1	ENSMUSG00000096284.2	374.144	-8.37152	0.589115	-14.2103	7.9e-46	1.95e-43	624.685	857	756.11	4.22275	0	2.846
1307	RP23-133I9.7	ENSMUSG00000107634.1	28.7605	-8.34265	1.33052	-6.27024	3.6e-10	6.68e-09	70.9869	47	54.5763	0	0	0
1503	H2-K2	ENSMUSG00000067203.7	26.0776	-8.20277	1.37658	-5.95879	2.54e-09	4.09e-08	70.0404	58	28.4252	0	0	0
1610	AC125068.1	ENSMUSG00000072821.4	25.2728	-8.15732	1.40418	-5.80932	6.27e-09	9.43e-08	54.8966	74	22.7401	0	0	0
1444	Ccdc190	ENSMUSG00000070532.5	25.1383	-8.14681	1.3474	-6.04631	1.48e-09	2.49e-08	45.4316	44	61.3984	0	0	0
1449	RP24-100L8.1	ENSMUSG00000112232.1	25.025	-8.14207	1.34854	-6.03767	1.56e-09	2.61e-08	49.2176	60	40.9322	0	0	0
1521	RP24-62E17.5	ENSMUSG00000109172.1	23.3316	-8.04097	1.35467	-5.93577	2.92e-09	4.66e-08	52.0571	47	40.9322	0	0	0
1556	RP23-455H16.2	ENSMUSG00000098229.1	22.8126	-8.00789	1.36368	-5.87227	4.3e-09	6.69e-08	38.8062	56	42.0693	0	0	0
1632	Krt23	ENSMUSG00000006777.7	22.5536	-7.99303	1.38332	-5.77816	7.55e-09	1.12e-07	54.8966	52	28.4252	0	0	0
1570	RP24-392D22.3	ENSMUSG00000108085.1	22.1659	-7.96618	1.36156	-5.85076	4.89e-09	7.55e-08	46.3781	40	46.6173	0	0	0
1601	RP23-234N12.1	ENSMUSG00000083068.1	22.0002	-7.95459	1.36693	-5.81931	5.91e-09	8.94e-08	40.6992	39	52.3023	0	0	0
1625	Naip6	ENSMUSG00000078942.10	21.8882	-7.94698	1.37183	-5.79299	6.91e-09	1.03e-07	39.7527	37	54.5763	0	0	0
1684	RP23-174O6.13	ENSMUSG00000114109.1	21.5754	-7.92898	1.39046	-5.70244	1.18e-08	1.7e-07	50.1641	52	27.2882	0	0	0
1894	Usp9y	ENSMUSG00000069044.6	21.2705	-7.90753	1.45666	-5.42853	5.68e-08	7.26e-07	24.6088	78	25.0141	0	0	0
1754	Obox4-ps15	ENSMUSG00000096414.1	21.1596	-7.90052	1.40697	-5.61528	1.96e-08	2.71e-07	38.8062	62	26.1512	0	0	0
1748	RP23-248J10.2	ENSMUSG00000087106.1	20.6755	-7.86568	1.39866	-5.62375	1.87e-08	2.59e-07	28.3948	57	38.6582	0	0	0
1773	Zfy1	ENSMUSG00000053211.10	20.503	-7.85567	1.4043	-5.59401	2.22e-08	3.03e-07	53.0036	45	25.0141	0	0	0
86	H2-Bl	ENSMUSG00000073406.10	328.757	-7.83474	0.535602	-14.6279	1.86e-48	5.25e-46	569.788	651	743.602	0	6.25527	1.89733
1968	RP23-232B20.4	ENSMUSG00000089689.1	19.1962	-7.75842	1.45158	-5.34483	9.05e-08	1.11e-06	18.9298	61	35.2472	0	0	0
1898	RP24-376E16.7	ENSMUSG00000113280.1	19.0682	-7.75071	1.42926	-5.42287	5.87e-08	7.48e-07	38.8062	54	21.6031	0	0	0
1833	AC099599.1	ENSMUSG00000085236.3	18.7123	-7.72123	1.39965	-5.51652	3.46e-08	4.57e-07	29.3413	42	40.9322	0	0	0
1818	AC121823.7	ENSMUSG00000086513.3	18.6617	-7.71845	1.39318	-5.54016	3.02e-08	4.03e-07	37.8597	40	34.1102	0	0	0
2045	RP24-376E16.17	ENSMUSG00000113815.1	17.3681	-7.61198	1.45101	-5.24599	1.55e-07	1.84e-06	21.7693	29	53.4393	0	0	0
2063	Csmd3	ENSMUSG00000022311.15	17.2923	-7.60937	1.45453	-5.23148	1.68e-07	1.97e-06	30.2878	53	20.4661	0	0	0
1963	RP23-174O6.7	ENSMUSG00000113938.1	17.3075	-7.60788	1.42182	-5.35078	8.76e-08	1.08e-06	26.5018	33	44.3433	0	0	0
2034	Ighv1-60	ENSMUSG00000104320.1	16.732	-7.56216	1.43788	-5.25923	1.45e-07	1.72e-06	46.3781	29	25.0141	0	0	0
2062	RP23-361B11.2	ENSMUSG00000097736.8	16.2756	-7.5221	1.43756	-5.23253	1.67e-07	1.96e-06	36.9132	38	22.7401	0	0	0
1064	Krtap4-13	ENSMUSG00000048294.4	57.825	-7.48859	1.10743	-6.76216	1.36e-11	3.09e-10	107.9	128	109.153	0	0	1.89733
2105	RP23-472J11.8	ENSMUSG00000100376.1	15.743	-7.47219	1.43869	-5.19375	2.06e-07	2.37e-06	34.0737	24	36.3842	0	0	0
2156	Gm6634	ENSMUSG00000097252.1	15.4097	-7.44126	1.4485	-5.13723	2.79e-07	3.13e-06	34.0737	22	36.3842	0	0	0
2191	Wdr72	ENSMUSG00000044976.17	15.2995	-7.4326	1.45495	-5.10848	3.25e-07	3.59e-06	41.6457	24	26.1512	0	0	0
2157	RP23-228C13.2	ENSMUSG00000112496.2	15.1774	-7.42083	1.44457	-5.13706	2.79e-07	3.13e-06	36.9132	28	26.1512	0	0	0
449	Gm20760	ENSMUSG00000093919.1	109.231	-7.3985	0.80318	-9.21151	3.22e-20	1.73e-18	233.784	255	162.592	2.11137	0	1.89733
2540	RP24-345B5.3	ENSMUSG00000097002.1	14.7817	-7.38345	1.54722	-4.77206	1.82e-06	1.74e-05	53.9501	12	22.7401	0	0	0
2255	RP24-496K8.1	ENSMUSG00000113050.1	14.5235	-7.35611	1.45912	-5.04145	4.62e-07	4.96e-06	22.7158	36	28.4252	0	0	0
2411	Olfr839-ps1	ENSMUSG00000110519.2	14.3418	-7.33809	1.4975	-4.90022	9.57e-07	9.61e-06	17.0369	44	25.0141	0	0	0
960	Spry1	ENSMUSG00000037211.12	561.821	-7.28006	1.03656	-7.02325	2.17e-12	5.47e-11	1256	1052	1041.5	0	6.25527	15.1787
2441	Atp8a2	ENSMUSG00000021983.16	13.2337	-7.22261	1.48109	-4.87656	1.08e-06	1.07e-05	23.6623	33	22.7401	0	0	0
2584	Pou6f2	ENSMUSG00000009734.18	13.1029	-7.21008	1.52137	-4.73919	2.15e-06	2.01e-05	40.6992	22	15.9181	0	0	0
2947	Dchs2	ENSMUSG00000102692.1	13.0166	-7.20126	1.61935	-4.44701	8.71e-06	7.15e-05	53.0036	16	9.09605	0	0	0
2475	Iqcf1	ENSMUSG00000066383.7	13.0157	-7.19765	1.48946	-4.8324	1.35e-06	1.32e-05	28.3948	19	30.6992	0	0	0
2558	Tmprss11d	ENSMUSG00000061259.11	12.9758	-7.19589	1.51333	-4.75501	1.98e-06	1.88e-05	34.0737	29	14.7811	0	0	0
2481	RP23-167L1.3	ENSMUSG00000085662.1	12.8776	-7.18337	1.48852	-4.82586	1.39e-06	1.36e-05	23.6623	32	21.6031	0	0	0
523	Uba1y	ENSMUSG00000069053.11	91.2903	-7.15626	0.815523	-8.77506	1.71e-18	7.91e-17	191.191	154	198.976	0	3.57444	0
2585	RP23-95H5.1	ENSMUSG00000062760.10	12.3291	-7.12079	1.5029	-4.73803	2.16e-06	2.02e-05	31.2343	20	22.7401	0	0	0
2719	RP23-292J1.2	ENSMUSG00000096750.7	12.2268	-7.10589	1.53695	-4.62337	3.78e-06	3.36e-05	13.2509	26	34.1102	0	0	0
2660	RP23-174O6.16	ENSMUSG00000113720.1	12.0482	-7.08844	1.51688	-4.67304	2.97e-06	2.7e-05	31.2343	24	17.0551	0	0	0
2600	RP24-117M9.2	ENSMUSG00000100674.1	12.0442	-7.08673	1.50088	-4.72172	2.34e-06	2.18e-05	23.6623	27	21.6031	0	0	0
2758	RP24-242F12.5	ENSMUSG00000092561.1	11.822	-7.06149	1.53751	-4.5928	4.37e-06	3.84e-05	30.2878	27	13.6441	0	0	0
2722	RP23-304C24.1	ENSMUSG00000115393.1	11.8211	-7.05747	1.527	-4.62179	3.8e-06	3.38e-05	16.0904	23	31.8362	0	0	0
2765	RP24-328H10.1	ENSMUSG00000107526.1	11.6405	-7.03533	1.53313	-4.58888	4.46e-06	3.9e-05	15.1439	24	30.6992	0	0	0
3091	Fmo2	ENSMUSG00000040170.13	11.1593	-6.97908	1.60892	-4.33776	1.44e-05	0.000112766	37.8597	20	9.09605	0	0	0
2987	RP23-269E5.14	ENSMUSG00000101867.1	11.1542	-6.97632	1.57814	-4.42059	9.84e-06	7.98e-05	15.1439	37	14.7811	0	0	0
2791	Drd3	ENSMUSG00000022705.5	11.0214	-6.95871	1.52607	-4.55989	5.12e-06	4.44e-05	23.6623	22	20.4661	0	0	0
84	RP23-233O21.6	ENSMUSG00000109105.1	254.252	-6.93067	0.468637	-14.789	1.72e-49	4.97e-47	551.805	482	479.817	0	7.14888	4.74333
2927	RP24-96C7.3	ENSMUSG00000110395.1	10.7387	-6.91923	1.55047	-4.46268	8.09e-06	6.7e-05	15.1439	22	27.2882	0	0	0
3672	RP23-271O17.1	ENSMUSG00000102693.1	10.5682	-6.89849	1.74247	-3.95903	7.53e-05	0.000496265	38.8062	3	21.6031	0	0	0
3222	Fthl17b	ENSMUSG00000078208.1	10.568	-6.89515	1.62671	-4.23871	2.25e-05	0.000168952	7.57194	24	31.8362	0	0	0
3027	RP23-292J1.6	ENSMUSG00000083530.1	10.5531	-6.89429	1.5705	-4.38987	1.13e-05	9.07e-05	12.3044	26	25.0141	0	0	0
3330	RP23-140G16.2	ENSMUSG00000086938.8	10.5007	-6.88875	1.65651	-4.15859	3.2e-05	0.000232852	33.1272	6	23.8771	0	0	0
3006	Obox3	ENSMUSG00000066772.12	10.2187	-6.84923	1.55404	-4.40736	1.05e-05	8.43e-05	17.9834	24	19.3291	0	0	0
3298	RP23-207N5.3	ENSMUSG00000108318.1	10.0977	-6.83034	1.63333	-4.18186	2.89e-05	0.000212273	7.57194	28	25.0141	0	0	0
3055	RP24-65D16.4	ENSMUSG00000104340.1	9.97966	-6.81572	1.56092	-4.36647	1.26e-05	0.000100087	20.8228	22	17.0551	0	0	0
3112	Otogl	ENSMUSG00000091455.4	9.90933	-6.80447	1.5744	-4.32194	1.55e-05	0.000120347	22.7158	14	22.7401	0	0	0
3105	Htr1d	ENSMUSG00000070687.11	9.819	-6.79051	1.56946	-4.32666	1.51e-05	0.000118065	17.0369	18	23.8771	0	0	0
80	RP23-472G22.1	ENSMUSG00000072476.6	284.037	-6.75882	0.448026	-15.0858	2.01e-51	6.08e-49	532.875	599	555.996	12.6682	1.78722	1.89733
3151	RP24-124B23.13	ENSMUSG00000107640.1	9.58383	-6.75618	1.57306	-4.29494	1.75e-05	0.000134288	17.0369	20	20.4661	0	0	0
3441	Cyp2c29	ENSMUSG00000003053.17	9.52918	-6.7471	1.64835	-4.09324	4.25e-05	0.000299353	7.57194	28	21.6031	0	0	0
1757	RP24-329C11.10	ENSMUSG00000111409.1	34.0661	-6.73502	1.20085	-5.60855	2.04e-08	2.81e-07	44.4851	99	59.1244	0	1.78722	0
3509	Ush2a	ENSMUSG00000026609.15	9.33265	-6.7202	1.65958	-4.04935	5.14e-05	0.000354357	17.0369	31	7.95905	0	0	0
3238	RP23-307E15.6	ENSMUSG00000085818.7	9.28124	-6.71125	1.58766	-4.22715	2.37e-05	0.000176994	21.7693	18	15.9181	0	0	0
5157	RP23-322O24.4	ENSMUSG00000092574.4	9.21698	-6.70016	2.08554	-3.21267	0.00131507	0.006175	30.2878	0	25.0141	0	0	0
3700	RP24-207M20.2	ENSMUSG00000100839.1	9.10248	-6.6846	1.69727	-3.93843	8.2e-05	0.000536758	18.9298	30	5.68503	0	0	0
3536	Tspan8	ENSMUSG00000034127.15	9.09768	-6.67938	1.65679	-4.03153	5.54e-05	0.000379389	7.57194	22	25.0141	0	0	0
3404	Acmsd	ENSMUSG00000026348.7	9.04715	-6.67495	1.62159	-4.11631	3.85e-05	0.000273847	26.5018	13	14.7811	0	0	0
1807	RP24-238J9.3	ENSMUSG00000107740.1	32.8342	-6.66534	1.20063	-5.55155	2.83e-08	3.79e-07	57.736	43	94.3716	0	0	1.89733
5257	Zic4	ENSMUSG00000036972.14	8.97662	-6.66458	2.10095	-3.17218	0.001513	0.00696923	37.8597	16	0	0	0	0
3567	Cd1d2	ENSMUSG00000041750.13	8.90933	-6.65075	1.65513	-4.01828	5.86e-05	0.000397876	22.7158	8	22.7401	0	0	0
3534	RP23-332O18.2	ENSMUSG00000106549.1	8.83765	-6.64164	1.64702	-4.03253	5.52e-05	0.000378093	18.9298	25	9.09605	0	0	0
3428	RP23-290N23.3	ENSMUSG00000113452.1	8.79509	-6.6316	1.61724	-4.10057	4.12e-05	0.000291121	12.3044	20	20.4661	0	0	0
56	Eif2s3y	ENSMUSG00000069049.11	286.16	-6.62291	0.406888	-16.277	1.44e-59	6.22e-57	510.159	577	612.847	4.22275	8.9361	3.79467
3546	RP23-52N2.1	ENSMUSG00000075010.4	8.69098	-6.6172	1.64345	-4.0264	5.66e-05	0.000386764	26.5018	12	13.6441	0	0	0
6353	RP23-383I4.10	ENSMUSG00000085525.7	75.4716	-6.60287	2.40315	-2.74759	0.00600352	0.0228829	0	164	284.252	0	2.68083	1.89733
581	Mdga2	ENSMUSG00000034912.17	77.0827	-6.59342	0.781696	-8.43476	3.32e-17	1.38e-15	170.369	166	121.66	0	4.46805	0
991	RP23-279D12.3	ENSMUSG00000096879.2	2206.56	-6.59245	0.950685	-6.93442	4.08e-12	9.97e-11	4384.15	4559	4160.31	51.7287	4.46805	79.688
3522	RP23-319G15.1	ENSMUSG00000089647.2	8.53715	-6.59141	1.63132	-4.04054	5.33e-05	0.000366656	22.7158	16	12.5071	0	0	0
3561	Khdc1a	ENSMUSG00000067750.3	8.47175	-6.57725	1.63595	-4.02045	5.81e-05	0.000394987	16.0904	12	22.7401	0	0	0
4124	Glyat	ENSMUSG00000063683.12	8.42784	-6.57067	1.77732	-3.69694	0.000218211	0.00128127	3.78597	32	14.7811	0	0	0
3558	RP24-413A18.9	ENSMUSG00000063846.8	8.38832	-6.56587	1.63286	-4.02107	5.79e-05	0.000394288	20.8228	17	12.5071	0	0	0
3738	Izumo2	ENSMUSG00000066500.5	8.31975	-6.55297	1.67379	-3.91505	9.04e-05	0.000585528	10.4114	27	12.5071	0	0	0
3706	RP23-145O23.1	ENSMUSG00000094682.2	8.33076	-6.55289	1.6661	-3.93308	8.39e-05	0.000547976	8.51843	21	20.4661	0	0	0
3643	RP23-413O19.2	ENSMUSG00000087318.1	8.20375	-6.53205	1.64263	-3.97657	6.99e-05	0.000464734	12.3044	21	15.9181	0	0	0
3726	RP23-86P1.1	ENSMUSG00000091730.1	8.17098	-6.52853	1.66554	-3.91977	8.86e-05	0.000576071	18.9298	21	9.09605	0	0	0
5534	AC150033.3	ENSMUSG00000081355.1	8.14348	-6.52174	2.13572	-3.05365	0.00226075	0.00989233	28.3948	0	20.4661	0	0	0
3650	RP23-79L4.1	ENSMUSG00000086431.1	8.09565	-6.51413	1.63931	-3.97371	7.08e-05	0.000469456	18.9298	16	13.6441	0	0	0
5437	Pcdha1	ENSMUSG00000103442.5	7.95986	-6.49171	2.09488	-3.09885	0.00194273	0.00865241	44.4851	1	2.27401	0	0	0
3714	RP23-100O18.6	ENSMUSG00000107611.1	7.85758	-6.46982	1.64782	-3.9263	8.63e-05	0.000562435	16.0904	14	17.0551	0	0	0
426	Obox4-ps29	ENSMUSG00000093397.1	86.8806	-6.46693	0.69051	-9.36544	7.57e-21	4.3e-19	158.064	182	175.099	4.22275	0	1.89733
158	Myo1f	ENSMUSG00000024300.16	1231.92	-6.46151	0.522028	-12.3777	3.45e-35	5.29e-33	2333.1	2406	2569.64	13.7239	18.7658	50.2793
3926	Clec2g	ENSMUSG00000000248.16	7.81684	-6.46097	1.6965	-3.80841	0.000139862	0.000862646	7.57194	20	19.3291	0	0	0
3851	RP23-228C13.7	ENSMUSG00000114000.1	7.75942	-6.45078	1.67482	-3.85162	0.000117337	0.000737813	16.0904	10	20.4661	0	0	0
842	RP24-376E16.9	ENSMUSG00000113129.1	57.4613	-6.4426	0.87266	-7.38271	1.55e-13	4.46e-12	97.4887	143	100.057	4.22275	0	0
4221	Rpl21-ps11	ENSMUSG00000105144.1	7.62747	-6.42926	1.76225	-3.64832	0.000263962	0.00151429	28.3948	6	11.3701	0	0	0
4240	Dsg1b	ENSMUSG00000061928.6	7.57965	-6.42088	1.76332	-3.64136	0.000271198	0.00154883	18.9298	22	4.54803	0	0	0
3991	Adgra1	ENSMUSG00000025475.17	7.58383	-6.41781	1.7013	-3.77231	0.000161744	0.000981365	17.0369	8	20.4661	0	0	0
3952	Rpl23a-ps4	ENSMUSG00000081445.1	7.50932	-6.40662	1.68889	-3.79339	0.000148606	0.00091055	20.8228	14	10.2331	0	0	0
4054	Add2	ENSMUSG00000030000.10	7.45973	-6.39754	1.71377	-3.73303	0.000189192	0.00113007	23.6623	12	9.09605	0	0	0
4071	RP24-120D11.1	ENSMUSG00000092290.1	7.44581	-6.39503	1.71677	-3.72505	0.00019528	0.00116156	22.7158	14	7.95905	0	0	0
5766	RP24-257J5.1	ENSMUSG00000086224.8	7.4348	-6.39265	2.15746	-2.96304	0.00304616	0.0127927	24.6088	20	0	0	0	0
3930	RP23-123J19.1	ENSMUSG00000112054.1	7.41608	-6.38548	1.67726	-3.80709	0.000140612	0.000866392	12.3044	14	18.1921	0	0	0
4241	RP23-432M17.2	ENSMUSG00000094560.1	7.41001	-6.38467	1.75343	-3.64125	0.000271317	0.00154915	5.67895	24	14.7811	0	0	0
4050	Nlrp10	ENSMUSG00000049709.4	7.24733	-6.35455	1.70156	-3.73454	0.000188062	0.00112465	13.2509	20	10.2331	0	0	0
4377	RP24-169J2.2	ENSMUSG00000114032.1	7.26827	-6.35453	1.77842	-3.57313	0.000352739	0.0019514	4.73246	15	23.8771	0	0	0
4007	Ftcd	ENSMUSG00000001155.13	7.20375	-6.34411	1.68543	-3.7641	0.000167152	0.00101013	12.3044	15	15.9181	0	0	0
4005	RP24-171A4.2	ENSMUSG00000073608.4	7.19483	-6.34243	1.6843	-3.76561	0.000166141	0.00100452	13.2509	14	15.9181	0	0	0
4082	RP24-123O20.3	ENSMUSG00000115739.1	7.09167	-6.32068	1.70017	-3.71768	0.000201063	0.00119274	11.3579	13	18.1921	0	0	0
4208	Mmp27	ENSMUSG00000070323.11	7.07782	-6.32021	1.73034	-3.65259	0.000259605	0.00149397	20.8228	8	13.6441	0	0	0
4180	RP23-355G2.4	ENSMUSG00000114196.1	7.07883	-6.31823	1.72442	-3.66398	0.000248329	0.00143859	15.1439	8	19.3291	0	0	0
4292	AC144480.1	ENSMUSG00000033219.8	6.96757	-6.29909	1.74341	-3.61309	0.000302566	0.00170704	17.9834	17	6.82204	0	0	0
4260	Bglap2	ENSMUSG00000074486.2	6.98351	-6.2978	1.73447	-3.63097	0.00028236	0.00160501	7.57194	15	19.3291	0	0	0
6080	Grm5	ENSMUSG00000049583.15	6.77705	-6.25916	2.20111	-2.84363	0.00446023	0.0177639	23.6623	17	0	0	0	0
4458	RP24-341P14.1	ENSMUSG00000028009.7	6.76915	-6.25775	1.77326	-3.52895	0.000417217	0.00226625	18.9298	16	5.68503	0	0	0
4516	Terc	ENSMUSG00000064796.1	6.74239	-6.25229	1.78437	-3.50392	0.00045846	0.00245829	21.7693	13	5.68503	0	0	0
4284	Rit2	ENSMUSG00000057455.12	6.72557	-6.24688	1.7275	-3.61614	0.00029903	0.00169024	17.9834	11	11.3701	0	0	0
4263	Cyp2c67	ENSMUSG00000062624.5	6.7355	-6.24647	1.72105	-3.62946	0.000284013	0.00161327	11.3579	12	17.0551	0	0	0
4697	RP23-54G8.1	ENSMUSG00000109321.1	6.6978	-6.24297	1.82933	-3.41271	0.000643201	0.00331526	26.5018	8	5.68503	0	0	0
4698	Slc15a3	ENSMUSG00000024737.2	6.6978	-6.24297	1.82933	-3.41271	0.000643201	0.00331526	26.5018	8	5.68503	0	0	0
4379	Zswim2	ENSMUSG00000034552.8	6.70166	-6.24215	1.74737	-3.57232	0.000353834	0.00195663	13.2509	19	7.95905	0	0	0
978	RP23-326C6.1	ENSMUSG00000112206.1	50.0969	-6.23893	0.892535	-6.99013	2.75e-12	6.8e-11	81.3983	124	90.9605	4.22275	0	0
4435	Obox4-ps14	ENSMUSG00000093623.1	6.64315	-6.23024	1.75942	-3.54108	0.000398492	0.00217576	17.0369	16	6.82204	0	0	0
4648	Cpb1	ENSMUSG00000011463.5	6.61532	-6.22439	1.80739	-3.44385	0.000573487	0.00298774	15.1439	20	4.54803	0	0	0
4541	RP23-9A12.2	ENSMUSG00000052143.8	6.61248	-6.22378	1.78242	-3.49176	0.000479854	0.00255884	22.7158	9	7.95905	0	0	0
4417	RP23-152P11.2	ENSMUSG00000087038.9	6.61633	-6.22253	1.75244	-3.55078	0.000384089	0.00210566	9.46492	20	10.2331	0	0	0
2194	RP23-465O13.12	ENSMUSG00000113323.1	24.5109	-6.21101	1.21667	-5.10494	3.31e-07	3.65e-06	35.9667	51	57.9873	2.11137	0	0
4369	RP24-500I4.2	ENSMUSG00000099871.1	6.56384	-6.20926	1.73636	-3.57602	0.000348864	0.00193356	9.46492	14	15.9181	0	0	0
4987	Klk1b22	ENSMUSG00000060177.6	6.54289	-6.209	1.88753	-3.28949	0.0010037	0.00487358	17.9834	19	2.27401	0	0	0
6226	RP24-250L13.2	ENSMUSG00000111602.1	6.52398	-6.20384	2.2219	-2.79214	0.00523612	0.0203666	15.1439	24	0	0	0	0
4536	Zfp366	ENSMUSG00000050919.9	6.52107	-6.2029	1.77594	-3.49275	0.000478081	0.00255219	12.3044	20	6.82204	0	0	0
5009	RP24-88F2.3	ENSMUSG00000103313.1	6.49047	-6.19784	1.89216	-3.27554	0.00105462	0.00509834	28.3948	6	4.54803	0	0	0
6223	RP23-54G8.4	ENSMUSG00000109394.1	6.48831	-6.19618	2.21847	-2.793	0.00522221	0.0203207	18.9298	20	0	0	0	0
4489	RP24-376E16.8	ENSMUSG00000114074.1	6.46567	-6.18645	1.76021	-3.51461	0.000440397	0.00237563	9.46492	10	19.3291	0	0	0
5115	RP24-142A23.3	ENSMUSG00000115772.1	6.43865	-6.18516	1.91362	-3.23217	0.00122852	0.00581595	11.3579	25	2.27401	0	0	0
4481	Wnt2	ENSMUSG00000010797.6	6.44682	-6.18491	1.75786	-3.51844	0.000434088	0.00234578	17.0369	8	13.6441	0	0	0
4787	RP24-553E23.6	ENSMUSG00000111824.1	6.44392	-6.18207	1.83245	-3.37366	0.000741757	0.00375217	14.1974	4	20.4661	0	0	0
4708	Kctd16	ENSMUSG00000051401.6	6.41893	-6.17692	1.81245	-3.40806	0.000654274	0.00336518	4.73246	19	14.7811	0	0	0
6369	Lrrtm2	ENSMUSG00000071862.2	6.37548	-6.16913	2.25127	-2.74029	0.00613847	0.0233385	24.6088	0	13.6441	0	0	0
4549	Abca6	ENSMUSG00000044749.13	6.167	-6.12004	1.75429	-3.48862	0.000485529	0.00258454	11.3579	12	13.6441	0	0	0
4739	Bfsp2	ENSMUSG00000032556.11	6.13923	-6.11641	1.80158	-3.39503	0.000686215	0.00350637	19.8763	9	7.95905	0	0	0
4596	Obox1	ENSMUSG00000054310.16	6.12133	-6.11007	1.75923	-3.47316	0.000514375	0.00271009	11.3579	14	11.3701	0	0	0
4629	AC120180.3	ENSMUSG00000090260.1	6.10849	-6.10716	1.76984	-3.45069	0.000559152	0.00292501	15.1439	9	12.5071	0	0	0
4033	Dnah6	ENSMUSG00000052861.13	105.141	-6.10422	1.62884	-3.7476	0.000178536	0.00107197	194.977	220	206.935	0	8.9361	0
5038	RP23-121I6.5	ENSMUSG00000108835.1	6.06573	-6.09987	1.86802	-3.26541	0.00109304	0.00525368	17.9834	15	3.41102	0	0	0
4861	RP23-9C7.1	ENSMUSG00000046372.4	5.94467	-6.068	1.8145	-3.34417	0.000825279	0.00411112	7.57194	19	9.09605	0	0	0
4879	RP23-428G22.6	ENSMUSG00000074252.2	5.86332	-6.04937	1.81286	-3.33693	0.000847105	0.00420509	11.3579	17	6.82204	0	0	0
4785	RP23-316A19.7	ENSMUSG00000102207.1	5.82475	-6.03762	1.78884	-3.37516	0.000737718	0.0037333	12.3044	9	13.6441	0	0	0
4777	Epb42	ENSMUSG00000023216.13	5.788	-6.02916	1.78412	-3.37935	0.000726586	0.00368312	11.3579	12	11.3701	0	0	0
4909	Apon	ENSMUSG00000051716.6	5.76908	-6.02482	1.81264	-3.32379	0.000888044	0.00438123	8.51843	17	9.09605	0	0	0
1588	RP23-75A23.1	ENSMUSG00000081467.1	31.6348	-6.02033	1.03285	-5.82883	5.58e-09	8.51e-08	52.0571	61	73.9054	0	0	2.846
1136	RP23-210M6.2	ENSMUSG00000081262.1	62.609	-6.02017	0.910223	-6.61395	3.74e-11	7.98e-10	30.2878	159	180.784	0	1.78722	3.79467
4840	RP24-97D3.1	ENSMUSG00000116525.1	5.73341	-6.01643	1.79529	-3.35124	0.00080452	0.00402509	12.3044	13	9.09605	0	0	0
5075	RP23-193O23.1	ENSMUSG00000063514.3	5.73233	-6.01619	1.8529	-3.2469	0.0011667	0.00556681	7.57194	20	6.82204	0	0	0
6836	RP24-192L21.2	ENSMUSG00000097823.2	5.68301	-6.00069	2.31224	-2.59518	0.00945406	0.0334889	11.3579	0	22.7401	0	0	0
4904	Hnf4aos	ENSMUSG00000046840.16	5.63917	-5.99123	1.80154	-3.32561	0.000882253	0.00435639	9.46492	13	11.3701	0	0	0
4990	Abcd2	ENSMUSG00000055782.9	5.63417	-5.9901	1.82252	-3.28671	0.00101365	0.00491892	7.57194	16	10.2331	0	0	0
5213	Ccl12	ENSMUSG00000035352.3	5.62241	-5.98708	1.87767	-3.18856	0.00142981	0.00664163	16.0904	4	13.6441	0	0	0
4920	RP24-63B17.3	ENSMUSG00000090713.2	5.60741	-5.98363	1.80328	-3.31819	0.000906024	0.00445922	10.4114	13	10.2331	0	0	0
4953	S100a7a	ENSMUSG00000063767.4	5.58458	-5.97816	1.81105	-3.30093	0.000963664	0.00471131	10.4114	14	9.09605	0	0	0
5131	Obox4-ps13	ENSMUSG00000095974.1	5.55675	-5.97143	1.85126	-3.22561	0.00125706	0.0059329	8.51843	18	6.82204	0	0	0
5068	Cyp3a16	ENSMUSG00000038656.5	5.52209	-5.96009	1.83339	-3.25086	0.00115057	0.00549743	6.62545	14	12.5071	0	0	0
5277	Pcdhb9	ENSMUSG00000051242.1	5.50432	-5.95831	1.88248	-3.16514	0.00155011	0.00711311	18.9298	5	9.09605	0	0	0
3015	RP24-376E16.1	ENSMUSG00000095724.1	586.444	-5.95474	1.35364	-4.39907	1.09e-05	8.73e-05	1114.97	1279	1068.79	27.4479	0	28.46
7026	RP23-189N6.2	ENSMUSG00000107118.1	5.41974	-5.93611	2.33966	-2.53717	0.0111753	0.0385154	8.51843	24	0	0	0	0
5061	Dcdc5	ENSMUSG00000074981.12	5.40899	-5.93216	1.82242	-3.2551	0.00113352	0.00542349	11.3579	12	9.09605	0	0	0
5085	RP23-292J1.7	ENSMUSG00000096333.7	5.39116	-5.92767	1.82747	-3.24365	0.00118007	0.00561734	13.2509	10	9.09605	0	0	0
5199	Nlrp4e	ENSMUSG00000045693.8	5.38116	-5.92524	1.85351	-3.19676	0.00138981	0.0064742	9.46492	16	6.82204	0	0	0
3236	Tie1	ENSMUSG00000033191.14	661.709	-5.92075	1.40028	-4.22827	2.35e-05	0.000176223	1376.2	1347	1182.49	38.0047	0	26.5627
5460	RP24-85H21.2	ENSMUSG00000113394.1	5.35333	-5.91814	1.91745	-3.08646	0.00202558	0.0089834	7.57194	20	4.54803	0	0	0
5465	Cd36	ENSMUSG00000002944.15	5.33765	-5.91389	1.91761	-3.08399	0.00204247	0.00905003	18.9298	4	9.09605	0	0	0
35	Ubd	ENSMUSG00000035186.6	341.852	-5.90546	0.32535	-18.1511	1.26e-73	8.71e-71	572.628	716	728.821	12.6682	13.4042	7.58933
5377	Oxct2b	ENSMUSG00000076438.5	5.27806	-5.89886	1.89245	-3.11706	0.00182667	0.0082263	17.9834	8	5.68503	0	0	0
61	Ddx3y	ENSMUSG00000069045.11	479.382	-5.89404	0.372324	-15.8304	1.92e-56	7.62e-54	992.871	929	907.331	4.22275	12.5105	30.3573
7116	RP23-93D12.2	ENSMUSG00000103506.1	5.27401	-5.89351	2.34767	-2.51037	0.0120605	0.0410405	0	18	13.6441	0	0	0
5467	Prss23os	ENSMUSG00000030623.4	5.24341	-5.88702	1.90911	-3.08365	0.00204476	0.00905686	16.0904	4	11.3701	0	0	0
5395	RP24-474C15.1	ENSMUSG00000100486.7	5.24125	-5.88674	1.89329	-3.10926	0.00187559	0.00841842	6.62545	18	6.82204	0	0	0
6024	Cyp2c53-ps	ENSMUSG00000093610.7	5.19565	-5.87679	2.05215	-2.86372	0.00418696	0.0168305	17.0369	13	1.13701	0	0	0
5287	RP23-465O13.10	ENSMUSG00000114187.1	5.19666	-5.87519	1.85883	-3.16069	0.00157397	0.00720896	11.3579	13	6.82204	0	0	0
7108	RP24-275P22.2	ENSMUSG00000111671.1	5.17281	-5.86964	2.33695	-2.51166	0.0120163	0.0409363	17.0369	14	0	0	0	0
5496	WI1-2285D16.1	ENSMUSG00000106015.1	5.18091	-5.86792	1.91024	-3.07183	0.00212752	0.00937084	12.3044	4	14.7811	0	0	0
5280	Zfy2	ENSMUSG00000000103.12	5.15308	-5.86061	1.85273	-3.16323	0.00156031	0.00715586	10.4114	8	12.5071	0	0	0
5469	Sprr3	ENSMUSG00000045539.3	5.13315	-5.85848	1.90001	-3.0834	0.00204652	0.00906133	13.2509	13	4.54803	0	0	0
5784	RP24-411K2.1	ENSMUSG00000103451.1	5.13309	-5.85566	1.98047	-2.95671	0.0031094	0.0130195	2.83948	20	7.95905	0	0	0
5297	Lingo2	ENSMUSG00000045083.14	5.0985	-5.84629	1.85241	-3.15605	0.00159923	0.00731083	11.3579	9	10.2331	0	0	0
2808	Ms4a6d	ENSMUSG00000024679.10	18.4278	-5.8454	1.28468	-4.55009	5.36e-06	4.62e-05	49.2176	30	29.5622	0	1.78722	0
7280	RP24-240G4.2	ENSMUSG00000100005.7	5.08641	-5.84462	2.37037	-2.4657	0.0136747	0.0454853	8.51843	22	0	0	0	0
5440	RP23-284J4.1	ENSMUSG00000086539.8	5.05675	-5.83532	1.88349	-3.09814	0.00194736	0.00866827	8.51843	15	6.82204	0	0	0
7279	RP23-457J22.1	ENSMUSG00000108900.1	4.99723	-5.81997	2.36013	-2.46595	0.0136651	0.0454596	17.9834	12	0	0	0	0
5442	CT009708.2	ENSMUSG00000086399.1	4.99925	-5.81664	1.87781	-3.09757	0.00195118	0.00868327	6.62545	12	11.3701	0	0	0
5383	RP24-401L24.1	ENSMUSG00000112907.1	4.98142	-5.81177	1.86612	-3.11437	0.00184341	0.00829241	8.51843	10	11.3701	0	0	0
5411	Cox8c	ENSMUSG00000043319.5	4.96358	-5.8069	1.87018	-3.10499	0.00190284	0.00851549	10.4114	8	11.3701	0	0	0
2542	RP23-291I12.1	ENSMUSG00000086124.2	220.337	-5.78725	1.21296	-4.77116	1.83e-06	1.74e-05	442.012	495	361.568	0	4.46805	18.9733
4679	Platr31	ENSMUSG00000097525.2	92.8651	-5.78489	1.68946	-3.42411	0.000616824	0.00319222	172.262	200	175.099	0	9.82971	0
5717	Esp24	ENSMUSG00000095625.1	4.88217	-5.78158	1.94007	-2.98008	0.00288172	0.0122059	3.78597	13	12.5071	0	0	0
5528	RP24-69E5.3	ENSMUSG00000097595.2	4.86332	-5.7795	1.88943	-3.05885	0.00222186	0.00973314	11.3579	11	6.82204	0	0	0
5590	Grm7	ENSMUSG00000056755.13	4.84941	-5.77564	1.90612	-3.03006	0.00244508	0.0105917	10.4114	13	5.68503	0	0	0
787	RP24-238J9.2	ENSMUSG00000107821.1	475.261	-5.76889	0.760275	-7.58791	3.25e-14	1e-12	891.596	935	973.278	34.8377	3.57444	13.2813
5698	Il18r1	ENSMUSG00000026070.15	4.80874	-5.7642	1.92832	-2.98923	0.0027968	0.0118857	12.3044	12	4.54803	0	0	0
3049	RP24-294I15.1	ENSMUSG00000115243.1	17.4397	-5.76328	1.31768	-4.37381	1.22e-05	9.7e-05	20.8228	32	50.0283	0	1.78722	0
5561	Muc5ac	ENSMUSG00000037974.16	4.76016	-5.74724	1.88844	-3.04337	0.00233941	0.0101868	9.46492	10	9.09605	0	0	0
5761	Iqcf5	ENSMUSG00000066382.4	4.72942	-5.73517	1.93498	-2.96395	0.00303721	0.0127662	4.73246	10	13.6441	0	0	0
5654	AW121686	ENSMUSG00000097301.1	4.69666	-5.72916	1.90744	-3.00358	0.00266823	0.0114275	11.3579	10	6.82204	0	0	0
5875	Cfap99	ENSMUSG00000109572.1	4.70767	-5.72888	1.9579	-2.92604	0.00343309	0.0141502	9.46492	4	14.7811	0	0	0
5739	RP23-11K8.4	ENSMUSG00000103609.1	4.66491	-5.71999	1.92448	-2.97223	0.00295641	0.0124742	12.3044	10	5.68503	0	0	0
5723	Olfr459	ENSMUSG00000045479.7	4.67484	-5.71944	1.92108	-2.9772	0.00290895	0.0123061	5.67895	11	11.3701	0	0	0
5724	RP23-63L7.2	ENSMUSG00000064299.6	4.67484	-5.71944	1.92108	-2.9772	0.00290895	0.0123061	5.67895	11	11.3701	0	0	0
5732	RP23-388L12.2	ENSMUSG00000107356.1	4.662	-5.71562	1.92132	-2.97484	0.0029314	0.0123838	9.46492	6	12.5071	0	0	0
5689	Tcf23	ENSMUSG00000006642.3	4.62525	-5.70499	1.90581	-2.99348	0.0027582	0.0117391	8.51843	9	10.2331	0	0	0
5852	Hspb3	ENSMUSG00000051456.4	4.58958	-5.69449	1.9423	-2.93182	0.00336982	0.013944	12.3044	5	10.2331	0	0	0
5726	RP23-243E17.3	ENSMUSG00000086090.1	4.58458	-5.6931	1.91254	-2.97672	0.00291355	0.0123213	10.4114	8	9.09605	0	0	0
6252	Cldn10	ENSMUSG00000022132.15	4.58951	-5.69161	2.04467	-2.78363	0.00537539	0.0208198	1.89298	12	13.6441	0	0	0
5981	RP23-423L24.1	ENSMUSG00000097365.7	4.56066	-5.68617	1.97438	-2.87998	0.00397703	0.0161016	5.67895	16	5.68503	0	0	0
5797	Zp3r	ENSMUSG00000042554.10	4.55675	-5.68499	1.92672	-2.95061	0.00317152	0.0132479	8.51843	12	6.82204	0	0	0
5908	St8sia3	ENSMUSG00000056812.13	4.54283	-5.68087	1.95051	-2.91251	0.00358536	0.0146952	7.57194	14	5.68503	0	0	0
6009	Clec7a	ENSMUSG00000079293.11	4.54992	-5.67938	1.97743	-2.8721	0.0040775	0.0164315	8.51843	4	14.7811	0	0	0
1575	Ciita	ENSMUSG00000022504.10	33.0302	-5.66267	0.968692	-5.84569	5.04e-09	7.76e-08	61.522	51	81.8645	0	0	3.79467
5976	RP23-255L13.3	ENSMUSG00000113342.1	4.4754	-5.66061	1.96376	-2.88254	0.00394481	0.0159845	12.3044	10	4.54803	0	0	0
6109	RP24-553B2.1	ENSMUSG00000090066.2	4.46257	-5.6565	1.99564	-2.83443	0.00459071	0.0181968	16.0904	5	5.68503	0	0	0
5978	RP23-14F5.7	ENSMUSG00000048852.13	4.47142	-5.65597	1.96325	-2.88091	0.00396523	0.0160619	4.73246	13	9.09605	0	0	0
4445	Rpl31-ps7	ENSMUSG00000097255.1	8.86787	-5.6547	1.59957	-3.53514	0.000407566	0.0022203	8.51843	21	22.7401	0	0	0.948667
2148	RP23-20A6.1	ENSMUSG00000074804.3	23.9074	-5.63375	1.09358	-5.15166	2.58e-07	2.91e-06	36.9132	47	56.8503	0	2.68083	0
6115	RP23-432M17.4	ENSMUSG00000095503.4	4.31766	-5.60869	1.98039	-2.83212	0.00462406	0.018305	11.3579	10	4.54803	0	0	0
6116	P2ry10	ENSMUSG00000050921.12	4.31766	-5.60869	1.98039	-2.83212	0.00462406	0.018305	11.3579	10	4.54803	0	0	0
6117	Dmp1	ENSMUSG00000029307.7	4.31766	-5.60869	1.98039	-2.83212	0.00462406	0.018305	11.3579	10	4.54803	0	0	0
6135	AC140724.2	ENSMUSG00000052479.5	4.30874	-5.60587	1.98463	-2.82465	0.00473327	0.0186793	12.3044	9	4.54803	0	0	0
6236	RP23-114N1.9	ENSMUSG00000111383.1	4.30482	-5.60446	2.00935	-2.7892	0.00528387	0.0205148	15.1439	5	5.68503	0	0	0
6308	RP24-468P7.1	ENSMUSG00000113152.1	4.23834	-5.57631	2.01607	-2.76593	0.00567609	0.0217893	3.78597	8	13.6441	0	0	0
6301	RP23-457I3.1	ENSMUSG00000110180.1	4.21551	-5.56899	2.0123	-2.76747	0.00564928	0.0217104	3.78597	9	12.5071	0	0	0
6240	Palmd	ENSMUSG00000033377.14	4.20659	-5.56603	1.99613	-2.7884	0.00529683	0.0205556	4.73246	8	12.5071	0	0	0
6180	RP23-121I6.2	ENSMUSG00000109023.1	4.18274	-5.56222	1.97949	-2.80993	0.00495517	0.0194157	10.4114	9	5.68503	0	0	0
6253	RP23-153K9.1	ENSMUSG00000081633.1	4.16092	-5.55131	1.99439	-2.78346	0.0053782	0.0208273	4.73246	10	10.2331	0	0	0
6313	Krt14	ENSMUSG00000045545.8	4.14207	-5.54897	2.00813	-2.76325	0.00572282	0.0219512	12.3044	8	4.54803	0	0	0
6407	RP23-210L10.2	ENSMUSG00000107667.2	4.12424	-5.54303	2.03134	-2.72875	0.00635743	0.0240276	14.1974	6	4.54803	0	0	0
7080	RP23-287B6.5	ENSMUSG00000082390.1	4.12809	-5.54096	2.19669	-2.52241	0.0116552	0.0398632	0.946492	17	6.82204	0	0	0
6208	RP23-170K17.2	ENSMUSG00000112549.1	4.12025	-5.53801	1.97828	-2.79941	0.00511967	0.0199698	6.62545	9	9.09605	0	0	0
6203	Myh8	ENSMUSG00000055775.16	4.11133	-5.53507	1.97597	-2.80119	0.00509152	0.019876	7.57194	8	9.09605	0	0	0
1658	RP23-174O6.3	ENSMUSG00000106721.1	31.1994	-5.53305	0.965173	-5.7327	9.88e-09	1.44e-07	60.5755	61	61.3984	4.22275	0	0
2976	RP24-376E16.2	ENSMUSG00000113201.1	294.576	-5.52829	1.24884	-4.42674	9.57e-06	7.78e-05	578.307	574	577.599	14.7796	0	22.768
6463	RP23-359K10.9	ENSMUSG00000111929.1	4.06958	-5.52146	2.03708	-2.71047	0.00671872	0.0251731	4.73246	14	5.68503	0	0	0
9	Olig1	ENSMUSG00000046160.6	1196.98	-5.52101	0.201435	-27.4084	2.18e-165	5.86e-162	2212.9	2493	2321.77	69.6754	44.6805	39.844
6330	RP23-343F16.1	ENSMUSG00000073174.6	4.03391	-5.50955	1.99945	-2.75554	0.00585961	0.0224155	8.51843	10	5.68503	0	0	0
6465	Kynu	ENSMUSG00000026866.16	4.02891	-5.50789	2.03286	-2.70943	0.00673983	0.0252444	6.62545	13	4.54803	0	0	0
6432	Cntn4	ENSMUSG00000064293.14	4.01999	-5.5049	2.02465	-2.71893	0.00654926	0.0246565	7.57194	12	4.54803	0	0	0
4895	RP24-411A22.2	ENSMUSG00000106632.1	64.2448	-5.50219	1.6534	-3.32779	0.000875371	0.00433036	126.83	149	101.194	8.4455	0	0
6562	RP23-451H6.2	ENSMUSG00000112101.1	3.97932	-5.4911	2.04975	-2.67891	0.00738625	0.0272624	9.46492	11	3.41102	0	0	0
6386	Mup18	ENSMUSG00000078674.2	3.98534	-5.48908	2.00695	-2.73504	0.00623732	0.0236512	5.67895	8	10.2331	0	0	0
6441	RP23-323O18.2	ENSMUSG00000113032.1	3.97142	-5.48444	2.01962	-2.71558	0.006616	0.0248729	4.73246	10	9.09605	0	0	0
6293	RP24-560O24.2	ENSMUSG00000109916.1	130.14	-5.48157	1.97855	-2.7705	0.00559707	0.0215371	267.857	256	239.908	0	0	17.076
6763	Cr2	ENSMUSG00000026616.15	3.91893	-5.46252	2.08571	-2.61902	0.00881823	0.0315691	4.73246	4	14.7811	0	0	0
6511	Hoxb1	ENSMUSG00000018973.2	3.86724	-5.44863	2.02254	-2.69395	0.00706102	0.0262606	8.51843	9	5.68503	0	0	0
6530	Tenm2	ENSMUSG00000049336.16	3.85833	-5.4455	2.02493	-2.68922	0.00716186	0.0265581	9.46492	8	5.68503	0	0	0
6684	RP23-167J19.2	ENSMUSG00000112622.1	3.85934	-5.44169	2.0584	-2.64366	0.0082016	0.029713	3.78597	8	11.3701	0	0	0
6618	RP23-392J15.1	ENSMUSG00000113318.1	3.84049	-5.43918	2.04222	-2.66337	0.0077363	0.0283025	11.3579	6	5.68503	0	0	0
6619	RP23-388A16.11	ENSMUSG00000114407.1	3.84049	-5.43918	2.04222	-2.66337	0.0077363	0.0283025	11.3579	6	5.68503	0	0	0
6766	Pcdhb8	ENSMUSG00000045876.4	3.83049	-5.43573	2.07668	-2.61752	0.00885723	0.0316994	7.57194	12	3.41102	0	0	0
6694	Ralyl	ENSMUSG00000039717.16	3.83651	-5.43368	2.05772	-2.64064	0.00827504	0.0299343	3.78597	9	10.2331	0	0	0
1577	RP23-463N9.1	ENSMUSG00000083885.1	28.3852	-5.43135	0.929445	-5.84365	5.11e-09	7.84e-08	51.1106	63	52.3023	2.11137	1.78722	0
1365	RP23-18D18.4	ENSMUSG00000095082.1	44.084	-5.43041	0.879697	-6.17304	6.7e-10	1.19e-08	83.2913	68	106.879	6.33412	0	0
6736	Abcc9	ENSMUSG00000030249.15	3.79192	-5.41775	2.06005	-2.62991	0.00854079	0.030703	8.51843	4	10.2331	0	0	0
6611	Kcne1	ENSMUSG00000039639.6	3.78692	-5.416	2.03056	-2.66724	0.00764767	0.0280152	6.62545	7	9.09605	0	0	0
6955	RP23-174O6.2	ENSMUSG00000071207.4	3.76807	-5.41325	2.11578	-2.55851	0.0105121	0.0365955	14.1974	5	3.41102	0	0	0
1504	RP24-441F13.2	ENSMUSG00000114145.1	43.6269	-5.41186	0.908341	-5.95796	2.55e-09	4.11e-08	61.522	120	73.9054	6.33412	0	0
92	Uty	ENSMUSG00000068457.14	186.64	-5.40554	0.376339	-14.3635	8.77e-47	2.31e-44	403.206	358	333.143	5.27844	10.7233	9.48667
6693	RP23-480B19.17	ENSMUSG00000075029.7	3.75017	-5.40298	2.04591	-2.64086	0.0082695	0.0299187	5.67895	10	6.82204	0	0	0
7009	RP23-207P21.2	ENSMUSG00000115936.1	3.76118	-5.40285	2.12508	-2.54242	0.0110087	0.0380334	3.78597	4	14.7811	0	0	0
6673	Rny1	ENSMUSG00000065701.1	3.74125	-5.39975	2.03873	-2.64858	0.00808299	0.0293318	6.62545	9	6.82204	0	0	0
6821	RP23-322E20.8	ENSMUSG00000108132.1	3.73625	-5.39801	2.0749	-2.60158	0.00927966	0.0329434	4.73246	12	5.68503	0	0	0
6664	Mir6352	ENSMUSG00000099141.1	3.73233	-5.39651	2.0367	-2.64964	0.00805784	0.0292798	7.57194	8	6.82204	0	0	0
6731	RP24-97D20.2	ENSMUSG00000104043.1	3.7095	-5.38829	2.04813	-2.63083	0.00851758	0.0306449	7.57194	9	5.68503	0	0	0
6865	RP23-466J17.1	ENSMUSG00000079460.11	3.7045	-5.3865	2.08292	-2.58604	0.00970869	0.0342494	5.67895	12	4.54803	0	0	0
6818	Rph3a	ENSMUSG00000029608.10	3.68666	-5.37998	2.06758	-2.60207	0.00926638	0.0329059	7.57194	10	4.54803	0	0	0
6926	Olfr981	ENSMUSG00000046678.6	3.69767	-5.37954	2.09501	-2.56779	0.0102351	0.0357828	5.67895	4	12.5071	0	0	0
7200	RP23-199D18.5	ENSMUSG00000102933.1	3.67882	-5.37671	2.16063	-2.48849	0.0128288	0.0431437	13.2509	2	6.82204	0	0	0
7174	RP24-390N7.2	ENSMUSG00000104775.1	3.67984	-5.37313	2.15324	-2.49537	0.0125827	0.0424714	7.57194	2	12.5071	0	0	0
6908	Obox4-ps3	ENSMUSG00000099242.1	3.65099	-5.36675	2.08606	-2.57268	0.0100916	0.0353746	11.3579	6	4.54803	0	0	0
6981	RP23-80J7.3	ENSMUSG00000109083.2	3.64207	-5.36338	2.10189	-2.5517	0.0107199	0.037184	12.3044	5	4.54803	0	0	0
7158	RP24-282C4.11	ENSMUSG00000110755.1	3.64099	-5.36302	2.14511	-2.50012	0.0124153	0.042	7.57194	12	2.27401	0	0	0
6837	RP23-179K11.4	ENSMUSG00000108571.1	3.652	-5.36268	2.06656	-2.59498	0.00945974	0.0335041	5.67895	6	10.2331	0	0	0
1932	Cpvl	ENSMUSG00000052955.5	26.8997	-5.36127	0.996969	-5.37756	7.55e-08	9.46e-07	50.1641	54	53.4393	0	0	3.79467
6916	Uncx	ENSMUSG00000029546.12	3.647	-5.36097	2.08512	-2.57106	0.0101388	0.0354989	3.78597	9	9.09605	0	0	0
6854	Krt4	ENSMUSG00000059668.6	3.63809	-5.3576	2.06931	-2.58907	0.00962355	0.0339898	4.73246	8	9.09605	0	0	0
6855	Otol1	ENSMUSG00000027788.6	3.63809	-5.3576	2.06931	-2.58907	0.00962355	0.0339898	4.73246	8	9.09605	0	0	0
6856	AC122248.4	ENSMUSG00000030877.11	3.63809	-5.3576	2.06931	-2.58907	0.00962355	0.0339898	4.73246	8	9.09605	0	0	0
1967	Cpb2	ENSMUSG00000021999.9	26.8262	-5.35756	1.00229	-5.34529	9.03e-08	1.11e-06	48.2711	60	48.8913	0	0	3.79467
7190	RP23-397I12.1	ENSMUSG00000103700.1	3.60532	-5.34962	2.14758	-2.491	0.0127385	0.0429018	11.3579	8	2.27401	0	0	0
6876	RP24-321M14.4	ENSMUSG00000106089.1	3.61133	-5.34757	2.07093	-2.58221	0.00981708	0.0345725	7.57194	5	9.09605	0	0	0
474	Apol7b	ENSMUSG00000068252.6	78.929	-5.33937	0.591648	-9.02457	1.8e-19	9.22e-18	148.599	166	147.811	0	3.57444	7.58933
74	RP24-446P12.3	ENSMUSG00000095653.2	309.881	-5.33839	0.350143	-15.2463	1.74e-52	5.7e-50	649.294	638	526.434	22.1694	5.36166	18.0247
7005	RP24-362N19.3	ENSMUSG00000113695.1	3.56958	-5.33209	2.09703	-2.54269	0.0110003	0.0380151	4.73246	11	5.68503	0	0	0
728	RP23-164N7.1	ENSMUSG00000103053.1	81.8842	-5.32422	0.681494	-7.81257	5.6e-15	1.86e-13	180.78	173	125.071	10.5569	0	1.89733
6936	Lipn	ENSMUSG00000024770.14	3.54283	-5.3219	2.07529	-2.56441	0.0103351	0.0360818	7.57194	8	5.68503	0	0	0
7020	Ifna4	ENSMUSG00000070904.4	3.51999	-5.31322	2.09295	-2.53862	0.011129	0.0383889	7.57194	9	4.54803	0	0	0
7052	RP23-406J20.2	ENSMUSG00000103789.1	3.51608	-5.31159	2.10015	-2.52915	0.0114339	0.0392503	10.4114	5	5.68503	0	0	0
7053	Gsg1	ENSMUSG00000030206.13	3.51608	-5.31159	2.10015	-2.52915	0.0114339	0.0392503	10.4114	5	5.68503	0	0	0
7097	RP23-6P18.8	ENSMUSG00000097430.2	3.49324	-5.30284	2.10829	-2.51523	0.0118954	0.0405873	10.4114	6	4.54803	0	0	0
7267	RP23-82I13.5	ENSMUSG00000107719.1	3.4754	-5.29578	2.14455	-2.46942	0.0135333	0.0450955	12.3044	4	4.54803	0	0	0
1702	RP23-109N9.2	ENSMUSG00000114118.1	33.3865	-5.29363	0.932314	-5.67795	1.36e-08	1.94e-07	69.0939	60	65.9464	5.27844	0	0
7135	Ifnb1	ENSMUSG00000048806.4	3.48034	-5.29326	2.11253	-2.50565	0.0122227	0.0414702	3.78597	8	9.09605	0	0	0
7136	Sult2a4	ENSMUSG00000074377.12	3.48034	-5.29326	2.11253	-2.50565	0.0122227	0.0414702	3.78597	8	9.09605	0	0	0
7137	Kcnh5	ENSMUSG00000034402.3	3.48034	-5.29326	2.11253	-2.50565	0.0122227	0.0414702	3.78597	8	9.09605	0	0	0
12	Gm21411	ENSMUSG00000045699.3	670.301	-5.29145	0.211132	-25.0623	1.28e-138	2.59e-135	1347.81	1299	1274.58	39.0604	35.7444	25.614
7258	RP23-302O24.1	ENSMUSG00000106799.1	3.46149	-5.29046	2.14021	-2.47194	0.0134384	0.0448299	11.3579	6	3.41102	0	0	0
7089	RP23-197K11.4	ENSMUSG00000098127.1	3.47142	-5.28974	2.09928	-2.51979	0.0117426	0.0401111	4.73246	7	9.09605	0	0	0
7253	RP23-372F2.4	ENSMUSG00000115118.1	3.4675	-5.28818	2.13848	-2.47286	0.0134035	0.0447492	7.57194	3	10.2331	0	0	0
376	RP23-198D7.5	ENSMUSG00000107418.1	138.358	-5.28473	0.540252	-9.78197	1.35e-22	8.67e-21	268.804	241	299.033	13.7239	0	7.58933
7088	RP23-400D9.3	ENSMUSG00000106056.1	3.43967	-5.27735	2.09407	-2.52014	0.0117307	0.0400759	5.67895	7	7.95905	0	0	0
3127	Cthrc1	ENSMUSG00000054196.7	30.5085	-5.27379	1.22174	-4.31662	1.58e-05	0.000122714	136.295	15	27.2882	0	4.46805	0
2344	RP23-174O6.22	ENSMUSG00000113348.1	156.814	-5.26056	1.06159	-4.95535	7.22e-07	7.46e-06	317.075	303	296.759	12.6682	0	11.384
7398	Cps1	ENSMUSG00000025991.8	3.389	-5.25751	2.16144	-2.43241	0.0149988	0.0490937	3.78597	12	4.54803	0	0	0
7274	RP23-75E19.2	ENSMUSG00000101859.1	3.38116	-5.25418	2.12946	-2.46738	0.0136106	0.0453093	9.46492	4	6.82204	0	0	0
7261	Olfr1366	ENSMUSG00000048996.6	3.35333	-5.2432	2.12159	-2.47135	0.0134603	0.0448831	7.57194	8	4.54803	0	0	0
7262	RP23-431O7.10	ENSMUSG00000110517.1	3.35333	-5.2432	2.12159	-2.47135	0.0134603	0.0448831	7.57194	8	4.54803	0	0	0
2969	Gm21962	ENSMUSG00000094856.1	18.489	-5.23445	1.18077	-4.43306	9.29e-06	7.58e-05	44.4851	42	21.6031	0	0	2.846
7376	Nkx2-2	ENSMUSG00000027434.11	3.33651	-5.23149	2.14728	-2.43633	0.0148371	0.0487094	3.78597	6	10.2331	0	0	0
7395	RP23-36P21.6	ENSMUSG00000115207.1	3.32158	-5.23035	2.14985	-2.4329	0.0149786	0.0490475	8.51843	8	3.41102	0	0	0
7361	Fam19a1	ENSMUSG00000059187.12	3.32759	-5.22782	2.14189	-2.44075	0.0146568	0.0482156	4.73246	5	10.2331	0	0	0
7411	RP23-338E5.5	ENSMUSG00000107341.1	3.29084	-5.21293	2.14558	-2.42961	0.015115	0.0493873	3.78597	8	7.95905	0	0	0
646	RP23-393I20.4	ENSMUSG00000114591.1	92.1716	-5.20942	0.642033	-8.11394	4.9e-16	1.84e-14	119.258	219	200.113	4.22275	0	10.4353
2226	Gm26902	ENSMUSG00000097558.1	25.0652	-5.20091	1.02559	-5.07115	3.95e-07	4.3e-06	42.5922	49	54.5763	4.22275	0	0
7397	RP23-90D4.4	ENSMUSG00000086249.1	3.25908	-5.19985	2.13753	-2.43265	0.0149888	0.0490729	4.73246	8	6.82204	0	0	0
2327	RP24-362N19.2	ENSMUSG00000113673.1	23.6556	-5.1717	1.04007	-4.97245	6.61e-07	6.88e-06	51.1106	37	50.0283	0	0	3.79467
4013	RP23-174O6.12	ENSMUSG00000095717.1	337.815	-5.12474	1.36279	-3.76048	0.00016959	0.00102333	592.504	682	695.848	24.2808	0	32.2547
3948	RP24-62E17.6	ENSMUSG00000109173.1	11.5331	-5.10937	1.34569	-3.79683	0.000146556	0.000898899	21.7693	17	28.4252	1.05569	0	0.948667
2107	Mmp10	ENSMUSG00000047562.3	45.0391	-5.10425	0.98325	-5.19121	2.09e-07	2.4e-06	151.439	68	43.2063	0	0	7.58933
841	RP23-281O10.7	ENSMUSG00000084123.1	88.9757	-5.07317	0.68695	-7.38506	1.52e-13	4.39e-12	176.048	173	169.414	2.11137	0	13.2813
1795	RP23-361B11.3	ENSMUSG00000111837.1	33.4003	-5.06258	0.909276	-5.56771	2.58e-08	3.48e-07	71.9334	93	29.5622	2.11137	0	3.79467
1846	RP23-85A8.1	ENSMUSG00000037849.8	45.8616	-5.0429	0.917965	-5.49356	3.94e-08	5.17e-07	118.312	62	86.4125	8.4455	0	0
4308	Obox4-ps17	ENSMUSG00000093961.1	17.0656	-5.04075	1.39745	-3.60711	0.000309622	0.00174037	75.7194	11	12.5071	3.16706	0	0
4550	RP23-136I9.3	ENSMUSG00000091733.1	10.9069	-4.99807	1.43285	-3.48822	0.000486254	0.00258784	20.8228	30	12.5071	2.11137	0	0
2190	RP24-129J16.1	ENSMUSG00000116348.1	29.8623	-4.96031	0.970544	-5.11085	3.21e-07	3.55e-06	72.8799	60	40.9322	0	5.36166	0
4568	RP23-434M21.2	ENSMUSG00000105880.1	10.2016	-4.95153	1.42213	-3.48178	0.000498086	0.00264036	17.9834	22	19.3291	0	0	1.89733
862	Has1	ENSMUSG00000003665.6	50.2016	-4.94665	0.676583	-7.31122	2.65e-13	7.43e-12	118.312	85	88.6865	0	4.46805	4.74333
2266	Dhrs9	ENSMUSG00000027068.6	38.5825	-4.92522	0.978904	-5.03136	4.87e-07	5.2e-06	123.044	49	52.3023	0	7.14888	0
4714	RP23-21B1.1	ENSMUSG00000109290.1	9.79036	-4.92187	1.44616	-3.40341	0.000665505	0.00341859	17.0369	24	15.9181	0	1.78722	0
6111	RP23-391A14.1	ENSMUSG00000074783.10	48.9637	-4.92097	1.73705	-2.83295	0.00461205	0.0182754	105.061	111	68.2204	9.50119	0	0
2820	RP23-16G3.1	ENSMUSG00000050936.5	19.4976	-4.9203	1.08411	-4.53855	5.66e-06	4.86e-05	39.7527	35	38.6582	0	3.57444	0
2920	Inpp4b	ENSMUSG00000037940.17	19.3626	-4.91034	1.09944	-4.4662	7.96e-06	6.6e-05	28.3948	41	43.2063	0	3.57444	0
225	RP23-383I7.3	ENSMUSG00000085403.1	109.132	-4.90088	0.433649	-11.3015	1.29e-29	1.39e-27	210.121	238	185.332	8.4455	6.25527	6.64067
1308	Slc15a2	ENSMUSG00000022899.8	328.512	-4.88469	0.77932	-6.26789	3.66e-10	6.78e-09	639.829	711	555.996	4.22275	41.9997	18.0247
2572	RP23-320H13.4	ENSMUSG00000106821.1	24.1528	-4.87341	1.02684	-4.74602	2.07e-06	1.95e-05	56.7895	47	36.3842	0	0	4.74333
2939	RP23-78F6.3	ENSMUSG00000089901.1	29.824	-4.82919	1.0844	-4.45331	8.46e-06	6.97e-05	95.5957	52	25.0141	6.33412	0	0
2948	RP24-446P12.2	ENSMUSG00000096323.2	737.835	-4.82174	1.08449	-4.44608	8.75e-06	7.18e-05	1260.73	1563	1451.96	81.2879	2.68083	67.3553
3165	Obox4-ps23	ENSMUSG00000096439.1	18.6256	-4.81682	1.12367	-4.28668	1.81e-05	0.000138757	39.7527	25	43.2063	0	0	3.79467
3123	RP23-133M13.2	ENSMUSG00000094195.2	19.3733	-4.80808	1.11348	-4.31805	1.57e-05	0.000122077	32.1807	48	31.8362	4.22275	0	0
6680	RP23-437G18.4	ENSMUSG00000097550.7	133.636	-4.80588	1.81631	-2.64595	0.00814613	0.0295297	356.828	407	10.2331	21.1137	0	6.64067
7185	RP24-120B18.7	ENSMUSG00000102256.1	73.2102	-4.80244	1.92739	-2.49168	0.012714	0.0428489	139.134	136	148.948	0	0	15.1787
972	RP23-253G12.9	ENSMUSG00000107215.1	53.9861	-4.79577	0.684977	-7.00137	2.53e-12	6.31e-11	120.205	120	72.7684	0	7.14888	3.79467
4329	RP24-376E16.3	ENSMUSG00000079031.1	247.551	-4.79574	1.33301	-3.59769	0.000321062	0.0017955	492.176	473	468.447	23.2251	0	28.46
3281	Ifi213	ENSMUSG00000073491.11	17.8776	-4.79443	1.14315	-4.19406	2.74e-05	0.000202223	34.0737	23	46.6173	0	3.57444	0
797	Arhgef38	ENSMUSG00000040969.14	59.5632	-4.79066	0.634932	-7.54515	4.52e-14	1.37e-12	104.114	126	114.838	5.27844	7.14888	0
3914	RP24-441F13.11	ENSMUSG00000113829.1	13.1716	-4.76455	1.24873	-3.81552	0.000135897	0.000840766	24.6088	29	22.7401	0	2.68083	0
3605	Trim69	ENSMUSG00000033368.8	17.3653	-4.7574	1.18974	-3.9987	6.37e-05	0.000427825	40.6992	44	15.9181	0	3.57444	0
6910	RP23-306D19.2	ENSMUSG00000113520.1	4.76425	-4.74425	1.84442	-2.57223	0.0101047	0.0354104	15.1439	8	4.54803	0	0.89361	0
3328	Aldh1a7	ENSMUSG00000024747.3	17.1304	-4.73211	1.13721	-4.16115	3.17e-05	0.0002304	41.6457	28	29.5622	0	3.57444	0
168	Grid2	ENSMUSG00000071424.10	146.928	-4.72659	0.387608	-12.1942	3.34e-34	4.81e-32	299.092	252	297.896	16.891	7.14888	8.538
3634	RP23-147B15.2	ENSMUSG00000114233.1	17.4108	-4.71843	1.18548	-3.98017	6.89e-05	0.000458756	29.3413	52	19.3291	0	0	3.79467
5567	RP23-253D15.1	ENSMUSG00000087226.1	9.08537	-4.71642	1.55106	-3.04077	0.00235971	0.0102641	22.7158	24	5.68503	2.11137	0	0
684	RP23-226M2.5	ENSMUSG00000084383.1	111.351	-4.7143	0.591683	-7.96761	1.62e-15	5.73e-14	233.784	181	228.538	10.5569	0	14.23
3893	Slitrk6	ENSMUSG00000045871.5	16.5727	-4.69045	1.22655	-3.82411	0.000131244	0.000816146	49.2176	33	13.6441	0	3.57444	0
3056	RP23-465M17.1	ENSMUSG00000063286.7	20.6665	-4.68275	1.07272	-4.36531	1.27e-05	0.000100586	47.3246	29	43.2063	0	4.46805	0
4687	RP23-388L12.3	ENSMUSG00000107346.1	240.337	-4.67652	1.36773	-3.41919	0.000628087	0.00324496	402.259	434	551.448	21.1137	0	33.2033
5404	RP24-152H15.3	ENSMUSG00000101462.2	8.27145	-4.6737	1.50447	-3.10655	0.00189283	0.00848168	14.1974	20	13.6441	0	1.78722	0
5438	Gm6970	ENSMUSG00000091230.1	8.26361	-4.67249	1.50816	-3.09815	0.00194733	0.00866827	19.8763	12	15.9181	0	1.78722	0
3695	Acod1	ENSMUSG00000022126.6	16.3931	-4.67082	1.18449	-3.94331	8.04e-05	0.000526675	42.5922	34	18.1921	0	3.57444	0
1085	Filip1	ENSMUSG00000034898.16	49.4458	-4.6636	0.693718	-6.72261	1.79e-11	3.98e-10	103.168	70	112.564	0	7.14888	3.79467
1764	Prl3a1	ENSMUSG00000038883.3	30.253	-4.65813	0.831145	-5.60448	2.09e-08	2.87e-07	59.629	59	55.7133	5.27844	0	1.89733
1404	RP23-296L9.1	ENSMUSG00000098171.1	38.1731	-4.65596	0.761243	-6.11626	9.58e-10	1.65e-08	85.1843	52	83.0015	5.27844	3.57444	0
2106	RP24-530O2.1	ENSMUSG00000084902.2	24.7569	-4.6497	0.895468	-5.19248	2.08e-07	2.39e-06	60.5755	46	36.3842	0	1.78722	3.79467
5471	Asgr1	ENSMUSG00000020884.15	8.28196	-4.64139	1.50559	-3.08277	0.00205085	0.00907554	19.8763	12	15.9181	0	0	1.89733
20	Prr18	ENSMUSG00000055945.7	484.839	-4.62485	0.221404	-20.8888	6.77e-97	8.2e-94	880.238	1039	876.632	33.782	35.7444	43.6387
3226	RP23-103I12.8	ENSMUSG00000094526.1	40.8559	-4.61922	1.091	-4.23395	2.3e-05	0.00017236	32.1807	192	11.3701	4.22275	5.36166	0
321	Serpina3m	ENSMUSG00000079012.11	145.415	-4.59359	0.452169	-10.159	3.02e-24	2.28e-22	250.82	297	289.937	8.4455	4.46805	21.8193
5942	RP23-354D10.2	ENSMUSG00000103439.1	8.00707	-4.58876	1.5838	-2.89731	0.00376377	0.0153382	5.67895	20	20.4661	0	0	1.89733
5725	RP23-16N3.11	ENSMUSG00000112408.1	7.84337	-4.56138	1.53229	-2.97685	0.0029123	0.0123181	18.9298	16	10.2331	0	0	1.89733
5802	Tnfsf13b	ENSMUSG00000031497.9	7.64944	-4.56045	1.54618	-2.94949	0.00318295	0.0132842	19.8763	14	10.2331	0	1.78722	0
1806	RP23-302C16.4	ENSMUSG00000103953.1	32.2846	-4.55859	0.820878	-5.55331	2.8e-08	3.76e-07	57.736	71	56.8503	6.33412	1.78722	0
4193	Slc14a2	ENSMUSG00000024552.15	16.4994	-4.55568	1.24585	-3.65669	0.000255492	0.00147549	54.8966	16	23.8771	4.22275	0	0
459	RP24-67F19.6	ENSMUSG00000108732.1	99.9329	-4.54679	0.498202	-9.12639	7.08e-20	3.74e-18	222.426	196	156.907	5.27844	15.1914	3.79467
4370	RP24-269A7.1	ENSMUSG00000097662.1	15.3785	-4.52925	1.26667	-3.5757	0.000349286	0.00193546	17.0369	18	53.4393	0	0	3.79467
28	Foxd1	ENSMUSG00000078302.5	742.841	-4.5276	0.23214	-19.5038	1.02e-84	8.81e-82	1404.59	1581	1285.95	59.1185	42.8933	83.4827
22	Nod1	ENSMUSG00000038058.14	1856.47	-4.52093	0.22086	-20.4697	4.01e-93	4.22e-90	3453.75	3638	3582.71	152.019	211.786	100.559
3917	RP23-430H22.3	ENSMUSG00000100786.1	116.954	-4.52053	1.18549	-3.81323	0.000137165	0.000848137	206.335	234	231.949	19.0024	0	10.4353
2592	RP23-145E1.9	ENSMUSG00000080857.1	37.9412	-4.51459	0.954244	-4.73106	2.23e-06	2.09e-05	76.6659	71	70.4944	0	0	9.48667
4423	Ces2f	ENSMUSG00000062826.7	18.2384	-4.51033	1.27125	-3.54794	0.000388251	0.00212559	53.0036	44	7.95905	0	4.46805	0
4289	Slfn8	ENSMUSG00000035208.16	14.6631	-4.50515	1.24627	-3.61492	0.000300446	0.00169627	35.0202	13	36.3842	0	3.57444	0
450	Btla	ENSMUSG00000052013.14	86.8132	-4.49936	0.489044	-9.20032	3.57e-20	1.92e-18	171.315	165	162.592	4.22275	4.46805	13.2813
4093	Gm26905	ENSMUSG00000097695.1	14.3901	-4.47374	1.20494	-3.71285	0.000204941	0.00121247	18.9298	32	31.8362	0	3.57444	0
446	Gm21887	ENSMUSG00000095562.7	126.169	-4.46383	0.483193	-9.23818	2.51e-20	1.36e-18	240.409	274	210.346	2.11137	18.7658	11.384
3577	RP24-120B18.1	ENSMUSG00000104243.1	19.3926	-4.46236	1.11211	-4.01251	6.01e-05	0.000406704	46.3781	34	30.6992	5.27844	0	0
4970	RP24-410M8.1	ENSMUSG00000098010.1	211.173	-4.45944	1.35255	-3.29707	0.000977006	0.0047602	368.186	448	395.678	29.5592	0	25.614
4985	AC167036.4	ENSMUSG00000072109.11	141.253	-4.45776	1.35483	-3.29027	0.00100093	0.00486208	284.894	304	221.716	8.4455	0	28.46
4218	RP24-160N8.1	ENSMUSG00000108315.1	14.141	-4.4489	1.2192	-3.64903	0.000263237	0.00151121	17.9834	36	27.2882	0	3.57444	0
4942	RP23-78D19.5	ENSMUSG00000096579.1	10.606	-4.44617	1.34417	-3.30774	0.000940511	0.00460835	17.0369	28	15.9181	0	2.68083	0
202	Sp110	ENSMUSG00000070034.13	134.52	-4.44616	0.379171	-11.726	9.38e-32	1.12e-29	306.664	231	234.223	10.5569	15.1914	9.48667
1838	Asb4	ENSMUSG00000042607.15	28.8476	-4.41774	0.802137	-5.50746	3.64e-08	4.8e-07	50.1641	56	59.1244	4.22275	3.57444	0
2125	RP23-437G18.7-Gm4340	ENSMUSG00000090854.9	306.664	-4.40629	0.851285	-5.17604	2.27e-07	2.58e-06	544.233	609	603.751	34.8377	3.57444	44.5873
4345	RP24-246F8.6	ENSMUSG00000114632.1	13.6985	-4.40206	1.22643	-3.58933	0.000331535	0.00184767	19.8763	36	22.7401	0	3.57444	0
3877	RP23-77K24.6	ENSMUSG00000113386.1	14.135	-4.3875	1.14406	-3.83503	0.000125547	0.000784141	33.1272	33	14.7811	1.05569	0	2.846
293	RP23-379F4.1	ENSMUSG00000104031.1	120.104	-4.38287	0.418921	-10.4623	1.29e-25	1.06e-23	239.463	208	239.908	16.891	11.6169	4.74333
3	Rps3a2	ENSMUSG00000062611.4	6786.12	-4.37902	0.099052	-44.2093	0	0	12407.6	13032	13409.9	624.967	607.655	634.658
1075	Cd180	ENSMUSG00000021624.9	54.6245	-4.37814	0.648834	-6.74771	1.5e-11	3.38e-10	106.007	124	83.0015	0	7.14888	7.58933
6541	Nostrin	ENSMUSG00000034738.8	7.28271	-4.37726	1.63167	-2.68268	0.00730343	0.0270376	17.0369	20	4.54803	2.11137	0	0
4426	Pou3f4	ENSMUSG00000056854.4	13.8475	-4.37179	1.23247	-3.54717	0.000389388	0.00213037	21.7693	20	37.5212	0	0	3.79467
4276	RP23-242N11.10	ENSMUSG00000104338.1	13.8216	-4.3709	1.20735	-3.62025	0.00029432	0.00166673	28.3948	28	22.7401	0	0	3.79467
3310	RP24-67F19.4	ENSMUSG00000085124.1	24.1536	-4.37083	1.04737	-4.17317	3e-05	0.000219757	54.8966	47	36.3842	0	0	6.64067
3213	RP24-96C7.8	ENSMUSG00000110103.1	1555.48	-4.37063	1.0296	-4.24499	2.19e-05	0.000164755	2706.97	3088	3107.44	229.084	10.7233	190.682
1380	Aox3	ENSMUSG00000064294.12	373.646	-4.3647	0.709052	-6.15567	7.48e-10	1.31e-08	617.113	825	695.848	38.0047	8.04249	57.8687
5021	RP24-229N16.1	ENSMUSG00000100141.1	10.8101	-4.35798	1.33187	-3.27208	0.00106758	0.00514865	16.0904	24	21.6031	3.16706	0	0
4622	Tg	ENSMUSG00000053469.14	13.251	-4.35583	1.26129	-3.45347	0.000553424	0.0028988	30.2878	32	13.6441	0	3.57444	0
4448	RP23-365O6.3	ENSMUSG00000093617.1	13.6717	-4.35462	1.23231	-3.5337	0.000409788	0.0022309	21.7693	36	20.4661	0	0	3.79467
5464	RP24-138P9.2	ENSMUSG00000112984.1	13.6291	-4.35393	1.41139	-3.08485	0.00203654	0.0090254	45.4316	28	4.54803	0	0	3.79467
1946	Areg	ENSMUSG00000029378.5	34.7761	-4.34764	0.810164	-5.36638	8.03e-08	1e-06	91.8098	66	40.9322	4.22275	0	5.692
3377	Zscan4a	ENSMUSG00000110097.1	4226.71	-4.33971	1.05078	-4.12999	3.63e-05	0.000260054	7564.37	8824	7778.26	571.127	27.7019	594.814
5086	Speer4e	ENSMUSG00000091255.1	10.6117	-4.32986	1.33485	-3.24371	0.00117986	0.00561734	17.0369	23	20.4661	3.16706	0	0
2024	RP23-232B20.6	ENSMUSG00000089696.3	263.827	-4.32075	0.82008	-5.26869	1.37e-07	1.64e-06	523.41	553	430.926	36.9491	3.57444	35.1007
1808	Klhl6	ENSMUSG00000043008.8	45.0129	-4.30117	0.774873	-5.5508	2.84e-08	3.81e-07	102.221	76	78.4535	10.5569	0	2.846
3580	Olfr376	ENSMUSG00000063881.11	28.1924	-4.29846	1.07164	-4.01112	6.04e-05	0.000408762	47.3246	77	36.3842	8.4455	0	0
6013	Mmp1b	ENSMUSG00000041620.8	10.447	-4.29715	1.49737	-2.8698	0.00410728	0.0165405	35.9667	19	4.54803	3.16706	0	0
1087	RP23-78N5.7	ENSMUSG00000110944.1	74.4156	-4.29332	0.63879	-6.72101	1.8e-11	4.02e-10	132.509	134	158.044	10.5569	0	11.384
2594	RP24-62E17.1	ENSMUSG00000109409.1	30.9659	-4.29124	0.90795	-4.7263	2.29e-06	2.13e-05	30.2878	78	68.2204	7.38981	0	1.89733
5	Rps3a3	ENSMUSG00000059751.7	6060.56	-4.2909	0.12351	-34.7412	1.88e-264	9.11e-261	10548.7	11561	12485.5	620.744	529.911	617.582
4814	RP23-142E18.2	ENSMUSG00000095649.3	12.995	-4.2782	1.27231	-3.36255	0.00077227	0.00388461	17.9834	38	18.1921	0	0	3.79467
2670	Mir5117	ENSMUSG00000065160.1	19.5772	-4.278	0.916853	-4.66596	3.07e-06	2.79e-05	35.0202	46	30.6992	1.05569	0.89361	3.79467
850	Cxcl2	ENSMUSG00000058427.10	48.8195	-4.27229	0.58033	-7.36184	1.81e-13	5.17e-12	99.3817	70	109.153	4.22275	4.46805	5.692
4322	RP23-2C16.2	ENSMUSG00000107134.1	17.0433	-4.26097	1.18326	-3.60104	0.000316943	0.00177575	46.3781	29	21.6031	5.27844	0	0
4707	RP23-199D18.4	ENSMUSG00000102169.1	108.647	-4.26021	1.24976	-3.40882	0.000652453	0.00335652	229.051	229	161.455	10.5569	0	21.8193
4971	Tfpi2	ENSMUSG00000029664.10	12.2641	-4.23767	1.28553	-3.29645	0.000979155	0.00476971	27.4483	13	29.5622	0	3.57444	0
3705	RP24-441F13.1	ENSMUSG00000079029.2-Gm5662	5094.9	-4.23195	1.07554	-3.93474	8.33e-05	0.00054435	9249.12	10219	9556.54	733.703	32.17	778.855
216	RP24-301O17.1	ENSMUSG00000106989.1	256.849	-4.23013	0.370313	-11.4231	3.21e-30	3.59e-28	438.226	506	518.475	30.6149	9.82971	37.9467
4746	Vmn2r12	ENSMUSG00000090688.1	13.3186	-4.22883	1.24646	-3.39267	0.00069216	0.0035321	22.7158	20	32.9732	4.22275	0	0
2981	RP23-174O6.9	ENSMUSG00000096803.1	222.358	-4.22146	0.954168	-4.42423	9.68e-06	7.86e-05	416.457	421	428.652	35.8934	1.78722	30.3573
226	AC101869.3	ENSMUSG00000044816.10	163.001	-4.22131	0.37365	-11.2975	1.35e-29	1.45e-27	319.914	336	271.745	24.2808	8.04249	18.0247
4259	RP23-200M5.7	ENSMUSG00000107768.1	16.4857	-4.21124	1.15974	-3.63118	0.000282126	0.00160406	34.0737	30	29.5622	5.27844	0	0
6894	Fscn3	ENSMUSG00000029707.6	6.20839	-4.20528	1.63112	-2.57815	0.00993317	0.03489	7.57194	13	14.7811	0	0	1.89733
1607	RP23-324E2.4	ENSMUSG00000089994.1	41.1368	-4.20389	0.723229	-5.81266	6.15e-09	9.27e-08	85.1843	76	72.7684	5.27844	0	7.58933
5000	RP24-69E21.1	ENSMUSG00000085282.8	11.9545	-4.20078	1.28025	-3.28121	0.00103363	0.00500585	31.2343	21	15.9181	0	3.57444	0
6014	RP23-6N4.4	ENSMUSG00000095683.2	11.8599	-4.1987	1.46314	-2.86964	0.00410938	0.0165462	17.0369	46	4.54803	0	3.57444	0
2258	Slc44a5	ENSMUSG00000028360.9	30.251	-4.1968	0.833095	-5.0376	4.71e-07	5.06e-06	85.1843	53	34.1102	0	4.46805	4.74333
1594	RP24-554B1.11	ENSMUSG00000102336.1	47.7116	-4.19116	0.719603	-5.82427	5.74e-09	8.71e-08	98.4352	96	77.3165	0	10.7233	3.79467
4912	RP23-136C22.4	ENSMUSG00000089662.1	12.9475	-4.18491	1.25943	-3.32286	0.000891002	0.00439243	17.0369	28	28.4252	4.22275	0	0
4078	Zscan4c	ENSMUSG00000054272.6	3243.87	-4.1818	1.12434	-3.71935	0.000199732	0.0011861	5862.57	6583	6001.12	445.5	16.9786	554.021
1261	Tdo2	ENSMUSG00000028011.16	53.896	-4.17914	0.655914	-6.37147	1.87e-10	3.6e-09	100.328	120	86.4125	0	7.14888	9.48667
5062	Olr1	ENSMUSG00000030162.14	99.9397	-4.17855	1.28405	-3.25418	0.00113718	0.00543885	283.948	141	143.263	10.5569	0	20.8707
6886	RP23-57N22.2	ENSMUSG00000086660.1	6.38898	-4.1749	1.61833	-2.57976	0.009887	0.0347682	12.3044	8	15.9181	2.11137	0	0
6986	RP23-76P9.2	ENSMUSG00000101279.1	6.37398	-4.17051	1.63608	-2.54908	0.0108007	0.0374374	6.62545	17	12.5071	2.11137	0	0
1446	Gal3st2	ENSMUSG00000094651.2	49.8445	-4.16738	0.68977	-6.04169	1.53e-09	2.55e-08	103.168	98	81.8645	8.4455	0	7.58933
1678	RP23-455B5.4	ENSMUSG00000103406.1	43.8672	-4.16267	0.729071	-5.70955	1.13e-08	1.63e-07	79.5054	91	78.4535	9.50119	0	4.74333
144	RP24-301O17.3	ENSMUSG00000107032.1	228.05	-4.16054	0.32895	-12.6479	1.15e-36	1.93e-34	440.119	453	402.5	23.2251	13.4042	36.0493
4533	RP24-109N11.2	ENSMUSG00000114905.1	17.998	-4.16002	1.1906	-3.49404	0.000475778	0.00254158	46.3781	40	15.9181	0	0	5.692
1697	RP23-320H13.5	ENSMUSG00000107348.1	76.079	-4.15412	0.730804	-5.68431	1.31e-08	1.87e-07	127.776	138	166.003	19.0024	0	5.692
4703	Zscan4d	ENSMUSG00000090714.10	4036.13	-4.15194	1.21728	-3.41082	0.00064767	0.00333475	7322.07	8037	7567.92	621.8	13.4042	654.58
3841	Ifit1bl2	ENSMUSG00000067297.4	18.5873	-4.14771	1.07528	-3.85734	0.000114628	0.000722652	54.8966	38	12.5071	4.22275	0	1.89733
7399	RP23-141N19.11	ENSMUSG00000095824.1	5.97038	-4.14756	1.70517	-2.43235	0.0150013	0.0490953	15.1439	4	14.7811	0	0	1.89733
2497	Gm27927	ENSMUSG00000098743.1	20.7924	-4.14267	0.85951	-4.81981	1.44e-06	1.39e-05	47.3246	31	39.7952	2.11137	3.57444	0.948667
2607	Itih2	ENSMUSG00000037254.18	27.2058	-4.14228	0.878346	-4.716	2.41e-06	2.23e-05	69.0939	58	27.2882	5.27844	3.57444	0
5126	AC117550.1	ENSMUSG00000079138.3	11.4812	-4.13806	1.28252	-3.22651	0.0012531	0.0059196	17.9834	28	19.3291	0	3.57444	0
5667	RP23-255J22.3	ENSMUSG00000053472.3	11.7918	-4.12847	1.37675	-2.99871	0.00271127	0.0115852	7.57194	23	36.3842	0	0	3.79467
668	Ifi209	ENSMUSG00000043263.13	102.745	-4.12767	0.514603	-8.02108	1.05e-15	3.8e-14	223.372	203	156.907	4.22275	7.14888	21.8193
7276	Gbp6	ENSMUSG00000104713.4	433.531	-4.11735	1.66919	-2.46667	0.0136377	0.045387	930.402	839	690.163	0	118.85	22.768
5191	Khdc1c	ENSMUSG00000041722.7	11.6528	-4.11243	1.28539	-3.19936	0.00137734	0.00642501	18.9298	29	18.1921	0	0	3.79467
5672	Kdm5d	ENSMUSG00000056673.14	12.3386	-4.10179	1.36813	-2.99811	0.0027166	0.0115978	19.8763	9	40.9322	4.22275	0	0
1502	RP23-5P19.11	ENSMUSG00000113847.1	85.8203	-4.10175	0.688255	-5.95963	2.53e-09	4.08e-08	135.348	176	175.099	9.50119	0	18.9733
4761	RP24-351P7.8	ENSMUSG00000109969.1	4498.53	-4.1009	1.21035	-3.3882	0.000703531	0.00357824	8063.17	8947	8494.58	710.478	16.085	759.882
5123	Tnfrsf14	ENSMUSG00000042333.16	16.5997	-4.09769	1.26875	-3.22972	0.00123913	0.00585704	53.0036	31	10.2331	0	5.36166	0
2514	RP23-163B8.7	ENSMUSG00000092576.3	23.7134	-4.0967	0.854175	-4.79609	1.62e-06	1.56e-05	41.6457	46	46.6173	4.22275	0	3.79467
5120	C8a	ENSMUSG00000035031.15	15.2585	-4.08637	1.26467	-3.23117	0.00123284	0.00583071	49.2176	20	17.0551	5.27844	0	0
1164	Mab21l1	ENSMUSG00000056947.5	42.9514	-4.07922	0.622404	-6.55398	5.6e-11	1.17e-09	74.7729	64	104.605	3.16706	3.57444	7.58933
6057	Ano5	ENSMUSG00000055489.8	8.2448	-4.06923	1.42767	-2.85027	0.00436823	0.0174635	15.1439	18	13.6441	0	2.68083	0
3940	Gm8251	ENSMUSG00000091844.1	24.2612	-4.05829	1.06737	-3.80213	0.000143455	0.000881666	53.0036	47	37.5212	0	8.04249	0
5764	Prr33	ENSMUSG00000043795.9	11.1697	-4.05069	1.36693	-2.96335	0.0030431	0.0127843	33.1272	21	9.09605	0	0	3.79467
662	Camk4	ENSMUSG00000038128.6	88.7298	-4.04692	0.502904	-8.0471	8.48e-16	3.1e-14	189.298	202	110.29	16.891	5.36166	8.538
177	Ugt1a6a	ENSMUSG00000054545.17	350.321	-4.03861	0.336727	-11.9937	3.83e-33	5.24e-31	624.685	643	712.903	66.5083	33.9572	20.8707
4834	Zscan4f	ENSMUSG00000070828.10	2285.67	-4.02397	1.20001	-3.35329	0.000798571	0.00400029	4130.49	4563	4226.25	372.658	8.9361	412.67
2182	RP24-358L4.6	ENSMUSG00000114434.1	27.8564	-4.01729	0.785291	-5.11567	3.13e-07	3.47e-06	75.7194	52	29.5622	5.27844	2.68083	1.89733
75	Ano1	ENSMUSG00000031075.18	433.304	-4.01119	0.264058	-15.1906	4.08e-52	1.32e-49	916.205	881	650.368	53.84	34.8508	63.5607
3647	RP24-179I13.1	ENSMUSG00000098246.1	16.9662	-4.01097	1.00908	-3.9749	7.04e-05	0.000467425	34.0737	40	21.6031	4.22275	0	1.89733
3750	Bex6	ENSMUSG00000075269.4	16.6378	-4.00769	1.02524	-3.90904	9.27e-05	0.000598348	21.7693	46	26.1512	2.11137	0	3.79467
1381	Hist1h4m	ENSMUSG00000069306.5	38.5559	-4.00758	0.651068	-6.1554	7.49e-10	1.31e-08	99.3817	66	52.3023	5.27844	2.68083	5.692
2843	RP23-232B20.1	ENSMUSG00000074424.3	22.3482	-4.00357	0.883733	-4.53029	5.89e-06	5.02e-05	32.1807	45	48.8913	4.22275	0	3.79467
1373	G430049J08Rik	ENSMUSG00000096528.1	34.9904	-3.97908	0.64558	-6.16357	7.11e-10	1.25e-08	53.0036	83	61.3984	4.22275	3.57444	4.74333
6462	RP23-393I20.2	ENSMUSG00000114212.1	244.992	-3.97825	1.46752	-2.71086	0.00671085	0.0251475	456.209	478	447.981	42.2275	0	45.536
4086	RP24-362N19.1	ENSMUSG00000113261.1	26.6192	-3.97732	1.07007	-3.71689	0.000201691	0.00119529	46.3781	47	56.8503	0	0	9.48667
2082	RP23-32A8.10	ENSMUSG00000108473.1	67.452	-3.97432	0.761993	-5.21568	1.83e-07	2.13e-06	145.76	121	113.701	5.27844	0	18.9733
5044	Prr32	ENSMUSG00000037086.3	23.6524	-3.96035	1.21361	-3.26328	0.0011013	0.00528709	85.1843	30	18.1921	0	0	8.538
5613	Duoxa2	ENSMUSG00000027225.7	11.1755	-3.95582	1.31006	-3.01958	0.00253128	0.0109182	16.0904	24	22.7401	4.22275	0	0
37	Fam124a	ENSMUSG00000035184.15	419.027	-3.95424	0.218834	-18.0696	5.53e-73	3.62e-70	794.107	696	872.084	46.4502	58.0847	47.4333
5433	Snord14c	ENSMUSG00000096263.1	7.9209	-3.95007	1.27441	-3.09954	0.00193823	0.00863738	17.9834	13	13.6441	1.05569	0.89361	0.948667
5823	RP23-442M18.1	ENSMUSG00000074415.13	126.3	-3.94848	1.34126	-2.94386	0.00324141	0.0134794	300.985	197	213.757	14.7796	31.2764	0
518	RP23-393I20.6	ENSMUSG00000114943.1	247.706	-3.94103	0.448427	-8.78857	1.51e-18	7.08e-17	386.169	520	488.913	33.782	8.04249	49.3307
595	Cldn9	ENSMUSG00000066720.6	112.898	-3.93785	0.471181	-8.35741	6.41e-17	2.61e-15	182.673	274	179.647	4.22275	17.8722	18.9733
1825	Fam90a1a	ENSMUSG00000079112.1	55.8357	-3.93228	0.711449	-5.52714	3.25e-08	4.32e-07	122.098	108	84.1385	8.4455	0	12.3327
4553	RP23-205G24.1	ENSMUSG00000074011.4	27.9093	-3.92983	1.12681	-3.48757	0.000487426	0.00259236	35.9667	80	40.9322	10.5569	0	0
3136	RP24-481M4.2	ENSMUSG00000060715.9	22.8127	-3.92353	0.910329	-4.31001	1.63e-05	0.000126051	27.4483	67	34.1102	0	3.57444	4.74333
1927	Tmprss11f	ENSMUSG00000048764.16	73.107	-3.91302	0.726361	-5.38715	7.16e-08	9e-07	162.797	137	111.427	8.4455	0	18.9733
1977	Xist	ENSMUSG00000086503.3	1565.8	-3.91271	0.735043	-5.32311	1.02e-07	1.25e-06	4094.53	2802	1913.58	101.346	392.295	91.072
6198	Clca1	ENSMUSG00000028255.6	9.84421	-3.91149	1.39534	-2.80325	0.00505908	0.0197653	28.3948	18	9.09605	0	3.57444	0
6177	Lin7a	ENSMUSG00000019906.15	9.87116	-3.9108	1.39117	-2.81116	0.00493633	0.0193513	16.0904	10	29.5622	0	3.57444	0
5314	Ighv3-3	ENSMUSG00000094029.2	12.7277	-3.90633	1.24152	-3.1464	0.00165292	0.00753065	24.6088	22	25.0141	0	0	4.74333
414	Phf11a	ENSMUSG00000044703.5	87.0805	-3.90386	0.41316	-9.44878	3.43e-21	2.01e-19	166.583	181	142.126	10.5569	8.9361	13.2813
1876	RP24-491O22.3	ENSMUSG00000107394.1	67.6493	-3.9006	0.715129	-5.4544	4.91e-08	6.34e-07	114.526	160	105.742	9.50119	0	16.1273
6044	Olfr815	ENSMUSG00000061961.3	10.137	-3.89813	1.36524	-2.85527	0.00429997	0.0172276	19.8763	11	26.1512	0	0	3.79467
6643	RP23-32C18.5	ENSMUSG00000099757.1	9.73112	-3.89787	1.4673	-2.65649	0.00789579	0.0287817	33.1272	16	5.68503	0	3.57444	0
687	RP23-151L20.6	ENSMUSG00000112547.1	88.1455	-3.89611	0.4898	-7.9545	1.8e-15	6.34e-14	212.014	149	134.167	16.891	4.46805	12.3327
970	Crocc2	ENSMUSG00000084989.3	50.0413	-3.88822	0.555275	-7.00233	2.52e-12	6.28e-11	87.0773	83	111.427	3.16706	8.9361	6.64067
5015	RP23-452G2.1	ENSMUSG00000092458.1	10.1126	-3.87471	1.18365	-3.27353	0.00106213	0.0051285	17.0369	17	22.7401	2.11137	1.78722	0
5489	Klhl40	ENSMUSG00000074001.3	12.4251	-3.86924	1.25765	-3.07657	0.00209398	0.00923772	18.9298	27	23.8771	0	0	4.74333
6597	Dcaf12l2	ENSMUSG00000050926.5	9.50473	-3.85868	1.44523	-2.66994	0.00758651	0.0278471	11.3579	33	9.09605	0	3.57444	0
4801	Sntg1	ENSMUSG00000025909.16	21.2131	-3.85805	1.14597	-3.36661	0.00076097	0.00383796	48.2711	41	29.5622	8.4455	0	0
2230	Gm4841	ENSMUSG00000068606.5	33.5393	-3.84975	0.759656	-5.06776	4.03e-07	4.37e-06	68.1475	68	52.3023	0	8.04249	4.74333
6091	Trpv6	ENSMUSG00000029868.13	10.4443	-3.84851	1.35571	-2.83874	0.00452927	0.0180063	13.2509	27	18.1921	4.22275	0	0
5166	Zscan4b	ENSMUSG00000095339.2	1239.17	-3.84625	1.19835	-3.20962	0.00132909	0.00622996	2299.98	2157	2494.59	233.307	5.36166	244.756
5931	RP23-83N10.2	ENSMUSG00000090013.1	94.6956	-3.83968	1.32308	-2.90208	0.00370693	0.0151363	147.653	156	227.401	10.5569	0	26.5627
2776	RP23-16N3.1	ENSMUSG00000094314.3	30.0416	-3.8394	0.838454	-4.57914	4.67e-06	4.07e-05	81.3983	46	40.9322	5.27844	0	6.64067
6826	RP23-382A18.3	ENSMUSG00000112777.1	125.529	-3.83323	1.47498	-2.59883	0.00935426	0.0331839	173.208	344	186.469	39.0604	0	10.4353
5826	RP23-77I23.1	ENSMUSG00000108027.1	12.9658	-3.83241	1.30242	-2.94252	0.00325555	0.0135312	36.9132	14	21.6031	5.27844	0	0
4017	Olfr1425	ENSMUSG00000067526.3	29.3637	-3.8298	1.01938	-3.757	0.000171961	0.0010366	76.6659	72	15.9181	2.11137	0	9.48667
465	RP24-140A15.3	ENSMUSG00000113100.1	224.781	-3.81719	0.420089	-9.08663	1.02e-19	5.32e-18	412.671	463	383.171	40.1161	8.9361	40.7927
917	Il1rl1	ENSMUSG00000026069.15	1071.59	-3.81191	0.533388	-7.1466	8.9e-13	2.35e-11	2608.53	1917	1476.97	84.455	244.849	97.7127
1356	Hist1h3d	ENSMUSG00000099583.2	45.3731	-3.81179	0.615641	-6.19159	5.96e-10	1.06e-08	115.472	91	47.7543	4.22275	7.14888	6.64067
1000	RP24-285J23.3	ENSMUSG00000115458.1	60.7928	-3.79988	0.549479	-6.91542	4.66e-12	1.13e-10	120.205	130	89.8235	11.6126	2.68083	10.4353
7163	RP23-382C19.4	ENSMUSG00000086617.1	7.56601	-3.79711	1.51947	-2.49897	0.0124556	0.042107	17.0369	7	18.1921	3.16706	0	0
790	F830016B08Rik	ENSMUSG00000090942.1	180.644	-3.79691	0.500857	-7.58082	3.43e-14	1.05e-12	518.678	228	264.923	9.50119	43.7869	18.9733
3514	RP24-441F13.12	ENSMUSG00000093847.2-Gm5039	2693.94	-3.79525	0.937611	-4.04779	5.17e-05	0.000356283	4785.47	5296	4996.01	472.948	40.2125	572.995
6150	Olfr329-ps	ENSMUSG00000064252.9	9.7477	-3.79221	1.34375	-2.8221	0.00477106	0.0187856	8.51843	38	7.95905	2.11137	0	1.89733
63	Rgs2	ENSMUSG00000026360.9	517.774	-3.78956	0.240706	-15.7435	7.61e-56	2.92e-53	1240.85	852	803.864	77.0652	60.7655	72.0987
5124	Gm7942	ENSMUSG00000092166.1	20.2219	-3.78149	1.17147	-3.22797	0.00124672	0.00589175	26.5018	50	36.3842	8.4455	0	0
5696	Obox2	ENSMUSG00000074369.12	14.0543	-3.78051	1.26444	-2.98986	0.00279106	0.0118654	22.7158	40	15.9181	0	0	5.692
7409	RP24-445D5.1	ENSMUSG00000103419.1	7.03033	-3.77711	1.55417	-2.4303	0.0150863	0.049307	15.1439	6	18.1921	0	0	2.846
3167	RP23-455H16.4	ENSMUSG00000112583.1	21.6185	-3.77439	0.880768	-4.28534	1.82e-05	0.00013951	43.5387	34	43.2063	4.22275	0	4.74333
130	Ces2e	ENSMUSG00000031886.14	544.963	-3.7725	0.288658	-13.0691	4.94e-39	9.21e-37	1461.38	892	693.574	68.6197	83.9993	70.2013
406	Ces2g	ENSMUSG00000031877.9	323.671	-3.77027	0.396835	-9.50084	2.08e-21	1.24e-19	798.84	620	391.13	17.9467	57.191	56.92
2197	Trim75	ENSMUSG00000071089.3	56.276	-3.76888	0.738696	-5.10207	3.36e-07	3.7e-06	118.312	97	98.9196	15.8353	0	7.58933
4032	Slc23a3	ENSMUSG00000026205.8	23.9154	-3.75774	1.00266	-3.74779	0.000178401	0.00107142	73.8264	46	13.6441	5.27844	0	4.74333
6949	Abcb5	ENSMUSG00000072791.11	206.532	-3.75059	1.46407	-2.56176	0.0104144	0.0362908	363.453	425	364.979	41.1718	0	44.5873
6047	RP23-432M17.6	ENSMUSG00000095718.2	115.72	-3.75053	1.31419	-2.85387	0.00431901	0.0172953	196.87	239	210.346	25.3365	0	22.768
4791	RP24-347B22.2	ENSMUSG00000103549.1	11.7663	-3.75026	1.11269	-3.37045	0.000750454	0.003793	27.4483	20	18.1921	2.11137	0	2.846
4269	RP23-32A8.12	ENSMUSG00000108337.1	1032.33	-3.74867	1.03367	-3.62656	0.00028722	0.00162919	1770.89	2085	1909.03	242.808	10.7233	175.503
5285	RP23-174O6.4	ENSMUSG00000096049.1	222.459	-3.74757	1.18554	-3.16105	0.001572	0.00720264	399.42	413	429.789	33.782	0.89361	57.8687
1323	Nav3	ENSMUSG00000020181.16	80.744	-3.74594	0.599969	-6.24356	4.28e-10	7.83e-09	229.998	95	126.208	4.22275	21.4466	7.58933
2488	RP24-164C12.2	ENSMUSG00000115597.1	43.1605	-3.73829	0.774903	-4.8242	1.41e-06	1.37e-05	69.0939	76	95.5086	12.6682	0	5.692
6847	Unc13c	ENSMUSG00000062151.13	8.78672	-3.73754	1.44155	-2.59273	0.00952179	0.0336736	26.5018	9	13.6441	0	3.57444	0
4916	Ifi203-ps	ENSMUSG00000090222.2	17.8244	-3.73627	1.12554	-3.31954	0.000901664	0.00444137	71.9334	14	13.6441	0	3.57444	3.79467
6241	RP23-174O6.1	ENSMUSG00000114075.1	120.013	-3.73398	1.33939	-2.78782	0.00530643	0.0205889	190.245	252	227.401	29.5592	0	20.8707
6500	Plcb2	ENSMUSG00000040061.17	8.78665	-3.7329	1.38269	-2.69974	0.00693932	0.0258517	16.0904	16	17.0551	0	3.57444	0
4835	RP24-351P7.3	ENSMUSG00000110190.1	2560.97	-3.73082	1.11272	-3.35287	0.000799777	0.0040055	4531.81	5022	4735.63	532.066	18.7658	525.561
2857	RP23-359K10.8	ENSMUSG00000112708.1	30.7264	-3.72801	0.825679	-4.51508	6.33e-06	5.36e-05	73.8264	53	44.3433	8.4455	0	4.74333
4826	Me3	ENSMUSG00000030621.17	25.9323	-3.72728	1.1104	-3.3567	0.00078879	0.00395784	35.0202	53	56.8503	0	10.7233	0
3915	Hist1h4j	ENSMUSG00000067455.5	19.9865	-3.72668	0.977202	-3.81363	0.000136942	0.000847014	38.8062	16	56.8503	0	4.46805	3.79467
7416	RP23-248P8.2	ENSMUSG00000109866.1	9.00009	-3.71817	1.53079	-2.42892	0.0151439	0.0494485	30.2878	4	15.9181	0	0	3.79467
6604	RP23-396N4.2	ENSMUSG00000040838.10	8.69139	-3.71763	1.39314	-2.66852	0.00761856	0.0279351	18.9298	16	13.6441	0	3.57444	0
6622	Olfr374	ENSMUSG00000046881.7	8.97719	-3.71184	1.39447	-2.66183	0.00777181	0.0284196	19.8763	12	18.1921	0	0	3.79467
516	Gvin1	ENSMUSG00000045868.12	89.3093	-3.70744	0.421685	-8.79197	1.47e-18	6.9e-17	203.496	141	153.496	9.50119	16.9786	11.384
6306	RP24-201C14.10	ENSMUSG00000093656.1	11.1382	-3.70281	1.33859	-2.7662	0.00567141	0.0217753	22.7158	28	11.3701	0	0	4.74333
2144	RP23-382A18.2	ENSMUSG00000112245.1	55.5838	-3.70192	0.718039	-5.1556	2.53e-07	2.86e-06	88.0238	110	111.427	12.6682	0	11.384
342	RP24-78F23.1	ENSMUSG00000110126.1	135.048	-3.70177	0.369672	-10.0137	1.33e-23	9.4e-22	219.586	252	280.841	16.891	12.5105	28.46
6524	RP23-320H13.3	ENSMUSG00000107357.1	139.901	-3.70065	1.3754	-2.69059	0.00713254	0.0264766	229.051	282	268.334	30.6149	0	29.4087
3392	RP23-93H2.1	ENSMUSG00000109202.1	742.605	-3.69831	0.897393	-4.12117	3.77e-05	0.000269103	1341.18	1454	1341.67	111.903	14.2978	192.579
5943	RP24-230C18.3	ENSMUSG00000110256.1	17.6886	-3.6926	1.27466	-2.89694	0.00376821	0.0153537	55.8431	12	30.6992	0	0	7.58933
6649	Mettl21e	ENSMUSG00000046828.3	8.83227	-3.68629	1.38856	-2.65476	0.00793646	0.0289038	15.1439	17	17.0551	0	0	3.79467
66	Nr4a2	ENSMUSG00000026826.13	2165.73	-3.68558	0.236427	-15.5887	8.69e-55	3.19e-52	4901.88	3894	3262.07	213.249	302.934	420.259
6569	RP24-370L8.11	ENSMUSG00000110215.1	9.38579	-3.68151	1.37554	-2.67642	0.0074413	0.0274305	17.0369	18	17.0551	4.22275	0	0
174	Stc1	ENSMUSG00000014813.9	186	-3.67639	0.304169	-12.0867	1.24e-33	1.73e-31	423.082	290	321.773	29.5592	25.0211	26.5627
4327	Arg2	ENSMUSG00000021125.6	656.507	-3.67535	1.02142	-3.59828	0.000320329	0.00179223	1158.51	1229	1265.49	130.905	7.14888	147.992
5545	Obox4-ps31	ENSMUSG00000093513.1	16.4675	-3.67326	1.2043	-3.05012	0.00228753	0.00998962	33.1272	31	27.2882	7.38981	0	0
5396	RP24-350F5.1	ENSMUSG00000100843.1	17.4601	-3.67139	1.18086	-3.10908	0.0018767	0.00842183	35.0202	36	26.1512	0	0	7.58933
2871	Dcc	ENSMUSG00000060534.15	44.3438	-3.67114	0.815318	-4.50271	6.71e-06	5.66e-05	82.3448	87	77.3165	4.22275	0	15.1787
2942	Colq	ENSMUSG00000057606.14	25.5405	-3.66739	0.824123	-4.45005	8.59e-06	7.06e-05	48.2711	44	50.0283	0	7.14888	3.79467
2498	BC023105	ENSMUSG00000063388.4	35.8725	-3.65802	0.759409	-4.81693	1.46e-06	1.41e-05	80.4519	59	60.2614	0	9.82971	5.692
7060	Lrfn5	ENSMUSG00000035653.16	8.34522	-3.65722	1.4468	-2.5278	0.0114779	0.0393679	22.7158	9	14.7811	0	3.57444	0
81	Clca3a1	ENSMUSG00000056025.12	616.578	-3.65468	0.242359	-15.0796	2.21e-51	6.6e-49	1431.1	1132	864.125	84.455	77.7441	110.045
2906	Kctd8	ENSMUSG00000037653.7	27.6152	-3.64986	0.815185	-4.47735	7.56e-06	6.3e-05	62.4685	40	51.1653	0	4.46805	7.58933
6114	Gm21738	ENSMUSG00000095280.1	12.7688	-3.63133	1.28204	-2.83246	0.00461916	0.0182946	32.1807	16	22.7401	0	0	5.692
5522	RP23-231A8.1	ENSMUSG00000109993.1	21.2719	-3.63111	1.18628	-3.06092	0.00220659	0.00967631	35.0202	24	59.1244	0	0	9.48667
5345	Miat	ENSMUSG00000097767.8	20.286	-3.62782	1.15878	-3.13073	0.0017437	0.00789964	49.2176	34	29.5622	0	8.9361	0
4072	Aqp9	ENSMUSG00000032204.13	273.93	-3.6244	0.973017	-3.72491	0.000195386	0.0011619	514.892	588	417.281	59.1185	3.57444	60.7147
18	Rpl21	ENSMUSG00000041453.12	2564.42	-3.61321	0.167737	-21.5409	6.45e-103	8.67e-100	4646.33	4730	4849.33	311.428	487.017	362.391
5509	Zscan4e	ENSMUSG00000095936.3	1553.57	-3.60923	1.17711	-3.06618	0.0021681	0.00952996	2802.56	2943	2869.81	316.706	8.9361	380.415
2659	RP24-194G16.1	ENSMUSG00000116455.1	49.7309	-3.60833	0.771668	-4.67601	2.93e-06	2.66e-05	120.205	94	61.3984	9.50119	0	13.2813
575	Il18rap	ENSMUSG00000026068.11	114.036	-3.60711	0.426258	-8.46225	2.62e-17	1.1e-15	279.215	178	175.099	13.7239	11.6169	26.5627
7425	RP23-58B7.1	ENSMUSG00000031294.9	7.995	-3.58828	1.47876	-2.42655	0.015243	0.0497117	8.51843	12	23.8771	0	3.57444	0
1694	Astn1	ENSMUSG00000026587.15	37.4835	-3.58655	0.630836	-5.6854	1.31e-08	1.86e-07	80.4519	76	51.1653	4.22275	3.57444	9.48667
4933	RP23-291K4.5	ENSMUSG00000114050.1	12.3738	-3.58418	1.08209	-3.31226	0.000925451	0.00454306	26.5018	25	17.0551	2.11137	3.57444	0
5154	Itgb2	ENSMUSG00000000290.13	31.3733	-3.58335	1.11494	-3.21392	0.00130934	0.00615166	57.736	73	43.2063	0	14.2978	0
5207	Amy1	ENSMUSG00000074264.12	25.4979	-3.57949	1.12099	-3.19314	0.00140734	0.00654354	50.1641	48	43.2063	0	11.6169	0
211	Ccser1	ENSMUSG00000039578.16	534.587	-3.57423	0.30988	-11.5342	8.87e-31	1.02e-28	885.917	1184	889.139	67.564	50.9358	129.967
1592	RP23-151L20.5	ENSMUSG00000112795.1	685.392	-3.57355	0.61349	-5.82495	5.71e-09	8.69e-08	1212.46	1336	1245.02	133.017	32.17	153.684
5687	RP24-62O14.1	ENSMUSG00000108963.1	1330.8	-3.57044	1.1925	-2.99408	0.00275269	0.0117209	2412.61	2544	2408.18	309.316	7.14888	303.573
7325	RP23-407I6.5	ENSMUSG00000105970.1	7.82523	-3.55756	1.4517	-2.45062	0.0142612	0.0471446	15.1439	18	10.2331	0	3.57444	0
2644	Ifit2	ENSMUSG00000045932.12	743.926	-3.55552	0.758374	-4.68835	2.75e-06	2.52e-05	1721.67	1145	1247.3	38.0047	239.487	72.0987
3237	Tacr3	ENSMUSG00000028172.5	36.3994	-3.55552	0.840926	-4.22811	2.36e-05	0.000176294	58.6825	90	52.3023	12.6682	0	4.74333
7139	Adh4	ENSMUSG00000037797.14	8.6417	-3.55024	1.41713	-2.50523	0.0122371	0.0415073	17.9834	16	13.6441	4.22275	0	0
231	Has2	ENSMUSG00000022367.7	565.884	-3.55018	0.31568	-11.2462	2.42e-29	2.54e-27	1381.88	1008	739.054	59.1185	131.361	75.8933
6658	Arhgap36	ENSMUSG00000036198.12	10.8069	-3.54518	1.33615	-2.65329	0.00797115	0.0289921	20.8228	16	22.7401	5.27844	0	0
6793	Zfp352	ENSMUSG00000070902.5	103.274	-3.54257	1.35662	-2.61133	0.00901918	0.0321507	169.422	267	134.167	25.3365	0	23.7167
865	AC116713.2	ENSMUSG00000066443.5	96.4904	-3.53535	0.48366	-7.30959	2.68e-13	7.5e-12	165.636	195	172.825	4.22275	23.2339	18.0247
2599	RP24-258O12.2	ENSMUSG00000094622.2	48.0728	-3.53339	0.748121	-4.72303	2.32e-06	2.16e-05	107.9	86	71.6314	9.50119	13.4042	0
3142	RP23-382H8.2	ENSMUSG00000102457.1	29.1523	-3.532	0.820631	-4.30401	1.68e-05	0.000129271	46.3781	53	61.3984	8.4455	0	5.692
4459	RP24-376E16.4	ENSMUSG00000072905.5	3379.65	-3.53171	1.00092	-3.52844	0.000418009	0.00226953	6053.77	6459	6151.21	723.146	46.4677	844.313
1626	RP23-35H8.2	ENSMUSG00000054293.10	46.639	-3.52733	0.609007	-5.79193	6.96e-09	1.04e-07	108.847	103	45.4803	9.50119	4.46805	8.538
2645	RP24-140A15.2	ENSMUSG00000113322.1	62.0441	-3.52622	0.752256	-4.68753	2.77e-06	2.53e-05	113.579	148	80.7275	14.7796	0	15.1787
7114	Tecrl	ENSMUSG00000049537.10	9.95465	-3.52562	1.40422	-2.51074	0.012048	0.0410192	8.51843	26	20.4661	0	0	4.74333
48	RP24-98A17.1	ENSMUSG00000095427.2	567.882	-3.52118	0.203649	-17.2904	5.55e-67	2.8e-64	1050.61	1038	1046.05	90.7891	112.595	69.2527
1831	Cxcl10	ENSMUSG00000034855.13	1019.91	-3.52102	0.637814	-5.52045	3.38e-08	4.47e-07	2108.79	1515	2005.68	73.8981	313.657	102.456
7129	Clca3a2	ENSMUSG00000028262.13	9.51484	-3.51916	1.40338	-2.50762	0.0121546	0.0412866	13.2509	28	11.3701	0	4.46805	0
2760	RP23-301M3.2	ENSMUSG00000084758.1	28.3969	-3.50568	0.763452	-4.59188	4.39e-06	3.85e-05	35.9667	67	53.4393	7.38981	0.89361	5.692
3399	Cadm2	ENSMUSG00000064115.13	25.1317	-3.5051	0.851204	-4.11781	3.82e-05	0.00027249	54.8966	52	31.8362	0	4.46805	7.58933
3772	Gmnc	ENSMUSG00000068428.6	28.0696	-3.50423	0.898707	-3.89919	9.65e-05	0.000619593	36.9132	78	39.7952	4.22275	0	9.48667
6711	Ifi208	ENSMUSG00000066677.12	14.8173	-3.48782	1.323	-2.6363	0.00838163	0.0302431	51.1106	17	13.6441	0	7.14888	0
7150	Cebpe	ENSMUSG00000052435.7	10.4368	-3.48603	1.39274	-2.503	0.0123147	0.0417064	9.46492	24	23.8771	5.27844	0	0
552	RP23-393I20.5	ENSMUSG00000114694.1	141.268	-3.47831	0.405502	-8.57778	9.67e-18	4.24e-16	258.392	263	255.827	35.8934	9.82971	24.6653
725	RP23-461P20.1	ENSMUSG00000083489.1	115.368	-3.47606	0.444694	-7.81675	5.42e-15	1.81e-13	231.891	231	171.688	30.6149	8.04249	18.9733
859	Rgs5	ENSMUSG00000026678.10	63.2393	-3.46918	0.473901	-7.32048	2.47e-13	6.97e-12	132.509	102	113.701	8.4455	15.1914	7.58933
4455	Usp17lc	ENSMUSG00000058976.4	1004.63	-3.4677	0.9826	-3.52911	0.000416961	0.00226587	1821.05	2023	1683.91	251.254	15.1914	233.372
1008	Gpr83	ENSMUSG00000031932.14	74.0339	-3.46626	0.503623	-6.88266	5.87e-12	1.41e-10	169.422	137	101.194	8.4455	20.553	7.58933
295	RP24-328P2.5	ENSMUSG00000106734.3	358.918	-3.46547	0.331513	-10.4535	1.41e-25	1.16e-23	782.749	672	520.749	31.6706	88.4674	57.8687
6567	RP24-413A18.8	ENSMUSG00000095514.2	88.6125	-3.46277	1.29342	-2.67723	0.00742335	0.0273727	165.636	158	163.729	25.3365	0	18.9733
2700	RP23-27H11.1	ENSMUSG00000035201.15	72.4529	-3.46117	0.746264	-4.63799	3.52e-06	3.16e-05	123.044	141	134.167	23.2251	0	13.2813
6331	Lhfpl1	ENSMUSG00000041700.9	14.6228	-3.46108	1.25636	-2.75484	0.00587201	0.0224594	18.9298	23	38.6582	0	7.14888	0
3846	Ptchd4	ENSMUSG00000042256.4	29.5055	-3.46096	0.897921	-3.85441	0.000116007	0.000730399	86.1308	40	36.3842	0	10.7233	3.79467
93	Ppp1r14d	ENSMUSG00000027317.8	580.898	-3.46026	0.241094	-14.3523	1.03e-46	2.68e-44	1111.18	962	1122.23	73.8981	80.4249	135.659
7250	Pramef6	ENSMUSG00000078512.8	120.107	-3.45893	1.39832	-2.47363	0.0133747	0.0446714	233.784	238	188.743	22.1694	0	37.9467
2462	Iigp1	ENSMUSG00000054072.11	1087.34	-3.45458	0.712595	-4.84788	1.25e-06	1.23e-05	2497.79	1463	2018.19	78.1209	366.38	100.559
7112	Trhde	ENSMUSG00000050663.7	9.13401	-3.45248	1.37513	-2.51065	0.0120508	0.0410192	15.1439	17	18.1921	0	4.46805	0
5896	RP24-281E19.1	ENSMUSG00000053360.4	22.723	-3.45001	1.18178	-2.91934	0.00350775	0.0144064	35.9667	31	57.9873	0	0	11.384
166	Spesp1	ENSMUSG00000046846.4	395.147	-3.44493	0.281714	-12.2285	2.19e-34	3.2e-32	744.89	781	644.683	90.7891	39.3188	70.2013
6956	Zfp353-ps	ENSMUSG00000095057.1	12.1546	-3.43667	1.34325	-2.55848	0.010513	0.0365955	33.1272	13	20.4661	6.33412	0	0
5371	RP23-465O13.2	ENSMUSG00000079034.2-Gm8300	2668.09	-3.43599	1.10086	-3.12119	0.00180124	0.00812086	4761.8	4900	4992.6	646.081	25.0211	683.04
6791	RP23-239L21.2	ENSMUSG00000072188.4	11.2617	-3.43487	1.31522	-2.61163	0.00901109	0.0321313	20.8228	24	17.0551	0	0	5.692
5867	Ntf3	ENSMUSG00000049107.13	21.3479	-3.42643	1.17041	-2.92754	0.00341656	0.0141075	45.4316	31	40.9322	0	10.7233	0
848	Ubtfl1	ENSMUSG00000074502.4	245.929	-3.42315	0.464195	-7.37437	1.65e-13	4.72e-12	462.835	566	320.636	44.3389	12.5105	69.2527
6405	Prss27	ENSMUSG00000050762.5	14.8798	-3.42112	1.25308	-2.73017	0.00633013	0.023932	33.1272	19	29.5622	0	0	7.58933
6923	Rab27b	ENSMUSG00000024511.15	14.1841	-3.4195	1.33138	-2.5684	0.010217	0.0357366	37.8597	31	9.09605	0	7.14888	0
2860	Ankrd22	ENSMUSG00000024774.15	75.463	-3.41152	0.755791	-4.51384	6.37e-06	5.39e-05	95.5957	160	158.044	21.1137	0	18.0247
2844	Obox4-ps16	ENSMUSG00000094412.1	54.3133	-3.41149	0.75375	-4.52602	6.01e-06	5.12e-05	90.8633	101	105.742	16.891	0	11.384
4095	RP24-378G4.3	ENSMUSG00000105703.2	18.1233	-3.40678	0.918209	-3.71025	0.000207057	0.00122439	25.5553	41	32.9732	0	4.46805	4.74333
2023	Gm1141	ENSMUSG00000073130.9	35.6906	-3.40099	0.645429	-5.26934	1.37e-07	1.64e-06	64.3615	89	42.0693	9.50119	4.46805	4.74333
7421	RP23-16N3.12	ENSMUSG00000091552.2	113.443	-3.40052	1.40081	-2.42755	0.0152014	0.0496049	191.191	219	211.483	39.0604	0	19.922
333	RP24-324D14.1	ENSMUSG00000007457.3	132.309	-3.39924	0.336425	-10.104	5.3e-24	3.86e-22	197.817	261	266.06	28.5036	20.553	19.922
673	RP23-141N19.10	ENSMUSG00000096337.1	127.508	-3.39878	0.42456	-8.00542	1.19e-15	4.27e-14	215.8	231	252.416	8.4455	23.2339	34.152
6125	Gpr39	ENSMUSG00000026343.6	21.9571	-3.3959	1.20097	-2.82762	0.00468947	0.0185419	31.2343	30	59.1244	0	0	11.384
806	Apold1	ENSMUSG00000090698.2	205.512	-3.39168	0.451184	-7.51728	5.59e-14	1.68e-12	413.617	389	322.91	38.0047	10.7233	58.8173
5067	RP23-362A12.2	ENSMUSG00000095457.3	12.5369	-3.39143	1.04316	-3.2511	0.00114958	0.00549381	24.6088	26	18.1921	0	3.57444	2.846
6596	RP23-386F15.3	ENSMUSG00000111187.1	13.9599	-3.39089	1.26995	-2.67011	0.00758262	0.0278371	25.5553	34	17.0551	0	7.14888	0
3034	AC115748.2	ENSMUSG00000089991.2	39.6663	-3.38526	0.772324	-4.38322	1.17e-05	9.33e-05	73.8264	67	76.1795	10.5569	0	10.4353
2597	Ptgfr	ENSMUSG00000028036.6	63.8461	-3.38106	0.715743	-4.72385	2.31e-06	2.16e-05	106.954	103	139.852	0	14.2978	18.9733
3145	Egr1	ENSMUSG00000038418.7	31881.4	-3.37913	0.785445	-4.30219	1.69e-05	0.000130214	59353.6	62447	52715	2751.12	11650	2371.67
4695	Slfn2	ENSMUSG00000072620.3	21.4954	-3.3667	0.986167	-3.41393	0.000640339	0.00330262	58.6825	43	15.9181	4.22275	7.14888	0
6983	RP23-149D11.5-Gm12794	ENSMUSG00000070890.3	1186.7	-3.36616	1.31983	-2.55046	0.0107582	0.0373064	2115.41	2066	2309.26	316.706	3.57444	309.265
1525	Chrm3	ENSMUSG00000046159.16	102.959	-3.3581	0.567009	-5.92247	3.17e-09	5.04e-08	248.928	167	146.674	22.1694	3.57444	29.4087
358	Gda	ENSMUSG00000058624.12	273.141	-3.35783	0.33988	-9.87946	5.11e-23	3.46e-21	590.611	457	445.707	33.782	33.9572	77.7907
339	9930111J21Rik2	ENSMUSG00000069892.9	162.774	-3.35131	0.333748	-10.0414	1e-23	7.16e-22	392.794	258	238.771	25.3365	29.4891	32.2547
260	RP23-121N17.2	ENSMUSG00000097789.2	487.844	-3.3481	0.310667	-10.7771	4.41e-27	4.11e-25	1143.36	887	635.587	61.2299	127.786	72.0987
269	Ifi204	ENSMUSG00000073489.6	963.144	-3.34257	0.312748	-10.6877	1.16e-26	1.05e-24	2301.87	1438	1521.32	88.6777	243.062	185.939
6679	Fibcd1	ENSMUSG00000026841.7	14.1118	-3.33787	1.26113	-2.64672	0.00812763	0.0294671	29.3413	25	22.7401	0	0	7.58933
2794	Cd163	ENSMUSG00000008845.9	23.5785	-3.33764	0.73226	-4.558	5.16e-06	4.48e-05	44.4851	42	42.0693	7.38981	2.68083	2.846
58	Trim2	ENSMUSG00000027993.16	1306.24	-3.3372	0.207369	-16.093	2.86e-58	1.19e-55	2231.83	2265	2634.44	289.258	254.679	162.222
1086	Sema3a	ENSMUSG00000028883.17	177.076	-3.33535	0.496149	-6.72248	1.79e-11	3.98e-10	453.37	327	186.469	30.6149	53.6166	11.384
4998	Atp8b4	ENSMUSG00000060131.11	14.2913	-3.33133	1.01486	-3.28254	0.00102875	0.00498424	34.0737	20	23.8771	4.22275	3.57444	0
3505	RP23-155L11.3	ENSMUSG00000093976.2	30.9302	-3.32874	0.821677	-4.05116	5.1e-05	0.000352105	66.2545	58	44.3433	8.4455	0	8.538
1225	RP23-454A11.1	ENSMUSG00000078606.8	71.2631	-3.32625	0.516777	-6.43653	1.22e-10	2.42e-09	188.352	112	88.6865	8.4455	19.6594	10.4353
6362	RP24-492D11.3	ENSMUSG00000085731.1	20.9647	-3.32343	1.21157	-2.74307	0.00608669	0.0231671	24.6088	50	39.7952	0	0	11.384
280	Kcne4	ENSMUSG00000047330.8	244.278	-3.32082	0.313237	-10.6016	2.93e-26	2.53e-24	570.735	346	415.007	59.1185	33.0636	41.7413
71	RP23-151I7.1	ENSMUSG00000096992.3	428.463	-3.32003	0.216717	-15.3197	5.65e-53	1.93e-50	881.184	716	740.191	61.2299	84.893	87.2773
4135	RP24-85B14.4	ENSMUSG00000096066.4	41.1419	-3.31801	0.898795	-3.69163	0.000222824	0.00130488	58.6825	71	94.3716	19.0024	0	3.79467
429	Sema6d	ENSMUSG00000027200.17	127.819	-3.3162	0.354446	-9.35601	8.28e-21	4.67e-19	278.269	247	171.688	23.2251	26.8083	19.922
6209	RP23-103I12.3	ENSMUSG00000098975.7	17.0043	-3.31302	1.18383	-2.79857	0.005133	0.0200186	3.78597	39	50.0283	0	4.46805	4.74333
2035	Pcdhga6	ENSMUSG00000103793.1	96.0686	-3.30564	0.628703	-5.25788	1.46e-07	1.73e-06	303.824	129	90.9605	5.27844	32.17	15.1787
7160	Gm6030	ENSMUSG00000062284.4	6.80393	-3.3014	1.32071	-2.49971	0.0124294	0.0420359	11.3579	11	14.7811	0	1.78722	1.89733
11	Rpl34-ps1	ENSMUSG00000068396.9	4390.74	-3.29566	0.13057	-25.2406	1.44e-140	3.17e-137	7242.56	8242	8424.08	912.114	798.887	724.781
1524	Mcpt8	ENSMUSG00000022157.8	49.8422	-3.29065	0.555291	-5.926	3.1e-09	4.93e-08	123.044	96	52.3023	8.4455	10.7233	8.538
3673	RP23-72M20.2	ENSMUSG00000094365.1	323.912	-3.29043	0.83157	-3.95689	7.59e-05	0.000500598	1077.11	327	359.294	16.891	76.8505	86.3287
435	Pcdh17	ENSMUSG00000035566.7	160.183	-3.28724	0.353755	-9.2924	1.51e-20	8.4e-19	352.095	262	258.101	16.891	32.17	39.844
4288	RP23-333P17.1	ENSMUSG00000082164.1	28.1417	-3.28464	0.908581	-3.61513	0.000300198	0.00169527	31.2343	82	39.7952	6.33412	0	9.48667
184	AC163668.5	ENSMUSG00000081402.4	306.683	-3.28397	0.276015	-11.8978	1.21e-32	1.6e-30	588.718	618	461.625	61.2299	38.4252	72.0987
686	Pkhd1	ENSMUSG00000043760.16	84.2773	-3.28331	0.412205	-7.96522	1.65e-15	5.82e-14	159.011	112	187.606	14.7796	15.1914	17.076
3434	RP23-191I16.5	ENSMUSG00000108942.1	36.9331	-3.27768	0.799892	-4.09765	4.17e-05	0.000294303	80.4519	60	60.2614	9.50119	0	11.384
5451	RP23-55L9.1	ENSMUSG00000103136.1	16.1787	-3.27302	1.05864	-3.09172	0.00199001	0.00884025	22.7158	23	42.0693	7.38981	0	1.89733
5159	RP23-32A8.13	ENSMUSG00000108485.1	13.9886	-3.26796	1.01727	-3.21247	0.00131597	0.00617681	27.4483	28	20.4661	4.22275	0	3.79467
7016	RP24-225E14.5	ENSMUSG00000074123.1	14.6334	-3.26658	1.28621	-2.5397	0.0110946	0.038281	18.9298	32	28.4252	8.4455	0	0
930	Crispld1	ENSMUSG00000025776.13	67.654	-3.26329	0.45952	-7.10152	1.23e-12	3.21e-11	109.793	117	140.989	8.4455	10.7233	18.9733
3774	Akr1cl	ENSMUSG00000025955.13	26.3834	-3.26156	0.836908	-3.89715	9.73e-05	0.000624508	39.7527	39	64.8094	0	7.14888	7.58933
603	RP24-285J23.2	ENSMUSG00000085829.1	111.93	-3.25515	0.391774	-8.30873	9.67e-17	3.88e-15	165.636	275	167.14	25.3365	22.3403	16.1273
73	C3	ENSMUSG00000024164.15	2258.73	-3.24981	0.213095	-15.2505	1.63e-52	5.42e-50	5214.23	3582	3467.87	334.653	535.272	418.362
5862	RP23-291M22.6	ENSMUSG00000073794.3	15.4156	-3.23854	1.10606	-2.92801	0.00341136	0.0140918	45.4316	29	9.09605	4.22275	0	4.74333
3848	RP23-382A18.1	ENSMUSG00000112069.1	27.3812	-3.2346	0.839396	-3.85348	0.000116449	0.000732797	52.0571	44	52.3023	7.38981	0	8.538
3994	Ccl3	ENSMUSG00000000982.5	30.9452	-3.23269	0.857243	-3.77103	0.000162574	0.000985661	51.1106	79	37.5212	9.50119	0	8.538
791	Slfn9	ENSMUSG00000069793.12	100.103	-3.2319	0.426749	-7.57329	3.64e-14	1.11e-12	236.623	136	170.551	12.6682	27.7019	17.076
3450	Ifi203	ENSMUSG00000039997.16	382.412	-3.23078	0.790433	-4.08736	4.36e-05	0.000306242	907.686	559	607.162	21.1137	149.233	50.2793
319	Rpl21-ps8	ENSMUSG00000061684.5	121.585	-3.23069	0.316919	-10.1941	2.11e-24	1.6e-22	201.603	228	229.675	23.2251	22.3403	24.6653
1422	Tmem72	ENSMUSG00000048108.13	47.7062	-3.22931	0.530182	-6.09095	1.12e-09	1.91e-08	70.9869	106	81.8645	5.27844	10.7233	11.384
4733	RP23-91C19.8	ENSMUSG00000085973.1	18.6032	-3.22657	0.94986	-3.39689	0.000681558	0.00348699	41.6457	25	34.1102	4.22275	0	6.64067
1101	Tenm1	ENSMUSG00000016150.15	74.0683	-3.22297	0.48314	-6.67088	2.54e-11	5.59e-10	175.101	110	115.975	20.0581	7.14888	16.1273
143	Mecom	ENSMUSG00000027684.16	340.376	-3.22254	0.253131	-12.7307	3.99e-37	6.76e-35	673.903	638	532.119	85.5107	64.3399	48.382
4002	Dok5	ENSMUSG00000027560.4	29.0619	-3.22101	0.855165	-3.76653	0.000165531	0.00100158	54.8966	66	36.3842	9.50119	0	7.58933
27	Spry4	ENSMUSG00000024427.6	2876.4	-3.22025	0.164982	-19.5188	7.6e-85	6.81e-82	5163.12	6081	4341.09	595.408	475.401	602.403
6461	Lypd1	ENSMUSG00000026344.9	24.4691	-3.21543	1.18583	-2.71154	0.00669707	0.0250998	46.3781	43	43.2063	0	0	14.23
1782	RP23-3N21.9	ENSMUSG00000112963.1	37.5649	-3.21385	0.575446	-5.58498	2.34e-08	3.18e-07	74.7729	64	64.8094	4.22275	7.14888	10.4353
5152	RP23-157B3.4	ENSMUSG00000098832.2	284.671	-3.2089	0.99832	-3.2143	0.00130763	0.00614484	476.086	591	474.132	76.0095	4.46805	86.3287
530	Zfhx4	ENSMUSG00000025255.18	379.736	-3.20882	0.367479	-8.732	2.5e-18	1.14e-16	1007.07	614	435.474	46.4502	109.02	66.4067
891	Sox9	ENSMUSG00000000567.5	156.18	-3.19597	0.441221	-7.24346	4.37e-13	1.19e-11	386.169	284	175.099	19.0024	50.0422	22.768
2365	RP23-465O13.3	ENSMUSG00000113805.1	138.208	-3.19458	0.64726	-4.93555	7.99e-07	8.18e-06	226.212	230	291.074	42.2275	1.78722	37.9467
954	Mndal	ENSMUSG00000090272.8	194.192	-3.19287	0.453878	-7.03466	2e-12	5.07e-11	442.012	270	338.828	20.0581	71.4888	22.768
2895	RP24-291M22.2	ENSMUSG00000115759.1	26.4577	-3.19277	0.712305	-4.48231	7.38e-06	6.18e-05	59.629	31	52.3023	8.4455	3.57444	3.79467
3135	Slc26a1	ENSMUSG00000046959.16	67.6102	-3.19133	0.740386	-4.31036	1.63e-05	0.000125896	147.653	179	38.6582	25.3365	2.68083	12.3327
840	Emx2	ENSMUSG00000043969.4	72.5725	-3.18941	0.431804	-7.38624	1.51e-13	4.35e-12	157.118	99	136.441	11.6126	16.085	15.1787
967	Igf2os	ENSMUSG00000086266.1	68.7208	-3.1816	0.453937	-7.0089	2.4e-12	6.01e-11	148.599	132	90.9605	9.50119	16.085	15.1787
5189	RP24-225E14.11	ENSMUSG00000111411.1	22.6471	-3.18064	0.993694	-3.20082	0.00137036	0.00639492	32.1807	47	43.2063	2.11137	0	11.384
1292	RP24-376E16.14	ENSMUSG00000096619.1	196.064	-3.18007	0.50407	-6.30879	2.81e-10	5.27e-09	382.383	330	346.787	47.5059	8.04249	61.6633
7429	Gsg1l	ENSMUSG00000046182.8	12.21	-3.17823	1.31044	-2.42532	0.015295	0.0498543	20.8228	18	27.2882	0	7.14888	0
3982	AC124730.5	ENSMUSG00000082088.1	45.8708	-3.17595	0.840612	-3.77814	0.000158002	0.000960818	120.205	57	70.4944	9.50119	0	18.0247
212	Pnp2	ENSMUSG00000068417.8	348.945	-3.16709	0.275268	-11.5055	1.24e-30	1.41e-28	583.986	692	607.162	90.7891	42.8933	76.842
5642	Tmem92	ENSMUSG00000075610.9	1266.95	-3.16076	1.05031	-3.00937	0.00261792	0.0112364	2224.26	2424	2188.74	489.839	19.6594	255.191
521	Slc10a6	ENSMUSG00000029321.1	297.061	-3.15943	0.359631	-8.78521	1.56e-18	7.25e-17	482.711	590	529.845	67.564	25.9147	86.3287
2247	Itgb8	ENSMUSG00000025321.14	82.2789	-3.15374	0.624389	-5.05092	4.4e-07	4.74e-06	189.298	166	88.6865	13.7239	32.17	3.79467
68	Inhba	ENSMUSG00000041324.14	2163.73	-3.14864	0.203017	-15.5093	3e-54	1.07e-51	4976.66	3824	2866.39	408.551	495.06	411.721
6129	Tex16	ENSMUSG00000034555.14	11.2442	-3.13953	1.11081	-2.82635	0.00470816	0.0186014	27.4483	16	17.0551	3.16706	0	3.79467
5039	RP23-199D18.1	ENSMUSG00000094328.2	21.3779	-3.13699	0.960705	-3.2653	0.0010935	0.00525483	38.8062	25	51.1653	9.50119	0	3.79467
6010	RP23-465O13.14	ENSMUSG00000112943.1	1508	-3.13386	1.09125	-2.87182	0.0040812	0.0164436	2536.6	2690	2895.96	427.553	17.8722	480.025
600	Mnda	ENSMUSG00000026536.9	457.564	-3.13376	0.3765	-8.3234	8.55e-17	3.45e-15	1042.09	741	682.204	35.8934	132.254	111.943
2988	H2-DMb1	ENSMUSG00000079547.3	63.0243	-3.13108	0.708319	-4.42044	9.85e-06	7.98e-05	113.579	92	134.167	4.22275	30.3827	3.79467
34	mt-Atp6	ENSMUSG00000064357.1	1271.94	-3.12181	0.168693	-18.5058	1.85e-76	1.32e-73	2376.64	2355	2112.56	294.537	206.424	286.497
4309	Ttll11	ENSMUSG00000026885.13	27.2525	-3.11861	0.864608	-3.60696	0.000309806	0.001741	61.522	50	35.2472	0	5.36166	11.384
7309	RP23-432O2.2	ENSMUSG00000089769.1	8.91602	-3.11732	1.27021	-2.45417	0.0141209	0.046783	17.9834	21	9.09605	0	4.46805	0.948667
7322	Gm47283	ENSMUSG00000096768.7	317.667	-3.1119	1.26959	-2.4511	0.0142418	0.0471	491.23	827	389.993	165.743	3.57444	28.46
103	Fosl1	ENSMUSG00000024912.5	351.536	-3.11034	0.221807	-14.0227	1.13e-44	2.66e-42	731.639	583	575.325	77.0652	63.4463	78.7393
2091	RP23-400F8.2	ENSMUSG00000085823.7	35.0546	-3.10959	0.597084	-5.20796	1.91e-07	2.21e-06	62.4685	75	51.1653	5.27844	10.7233	5.692
1995	Pde7b	ENSMUSG00000019990.15	37.9462	-3.10032	0.585344	-5.29658	1.18e-07	1.43e-06	80.4519	69	54.5763	4.22275	8.04249	11.384
5999	RP23-149D11.4	ENSMUSG00000037028.7	713.626	-3.10027	1.07829	-2.87516	0.00403823	0.0163003	1193.53	1330	1310.97	234.363	8.9361	203.963
3601	RP23-393I20.3	ENSMUSG00000114582.1	65.2133	-3.09868	0.774402	-4.00138	6.3e-05	0.00042347	129.669	117	103.468	22.1694	0	18.9733
1849	Dclk1	ENSMUSG00000027797.15	993.883	-3.09694	0.564056	-5.49048	4.01e-08	5.25e-07	2282.94	1715	1341.67	102.402	361.912	159.376
3729	Vrtn	ENSMUSG00000071235.12	58.8308	-3.09463	0.789679	-3.91885	8.9e-05	0.000577769	132.509	90	93.2346	21.1137	0	16.1273
160	Il6	ENSMUSG00000025746.11	946.975	-3.09431	0.251097	-12.3232	6.8e-35	1.03e-32	2048.21	1637	1400.79	186.857	136.722	272.267
199	RP23-30F6.3	ENSMUSG00000081559.3	256.122	-3.09095	0.263341	-11.7375	8.19e-32	9.97e-30	424.975	446	503.694	69.6754	40.2125	52.1767
4099	RP23-149D11.6	ENSMUSG00000078626.2	47.8888	-3.08975	0.833197	-3.70831	0.00020865	0.00123261	88.9703	76	92.0975	8.4455	0	21.8193
6972	Gbp2b	ENSMUSG00000040264.10	24.2792	-3.08471	1.20741	-2.55481	0.0106247	0.0369014	53.0036	32	45.4803	0	15.1914	0
6626	RP24-376E16.5	ENSMUSG00000113971.1	331.794	-3.08261	1.15881	-2.66015	0.00781049	0.0285438	580.2	592	608.299	91.8448	2.68083	115.737
1144	Dio2	ENSMUSG00000007682.6	112.041	-3.08097	0.467199	-6.59456	4.27e-11	9.03e-10	221.479	204	176.236	8.4455	39.3188	22.768
514	Gxylt2	ENSMUSG00000030074.9	772.42	-3.08023	0.349626	-8.81008	1.25e-18	5.89e-17	1915.7	1246	983.511	80.2322	243.062	166.017
6962	Havcr2	ENSMUSG00000020399.14	28.4351	-3.07991	1.20424	-2.55756	0.010541	0.0366632	38.8062	73	40.9322	0	17.8722	0
5553	Foxp2	ENSMUSG00000029563.16	19.1175	-3.0766	1.00977	-3.04682	0.00231278	0.0100853	53.0036	36	13.6441	0	4.46805	7.58933
2320	Abca13	ENSMUSG00000004668.14	43.4752	-3.07312	0.617322	-4.97815	6.42e-07	6.7e-06	81.3983	90	61.3984	16.891	3.57444	7.58933
1544	Apol9a	ENSMUSG00000057346.12	152.752	-3.07295	0.521593	-5.89148	3.83e-09	6e-08	353.988	211	254.69	8.4455	58.9783	29.4087
6296	Nrxn1	ENSMUSG00000024109.18	11.7246	-3.0725	1.10937	-2.76959	0.00561271	0.021587	14.1974	34	14.7811	0	3.57444	3.79467
249	Ifi205	ENSMUSG00000054203.7	565.754	-3.06497	0.281099	-10.9035	1.11e-27	1.08e-25	1250.32	931	851.618	70.731	144.765	146.095
576	Dpyd	ENSMUSG00000033308.16	142.431	-3.05819	0.361691	-8.45527	2.78e-17	1.17e-15	305.717	238	219.442	29.5592	42.8933	18.9733
1443	Gabra1	ENSMUSG00000010803.13	105.22	-3.05408	0.504471	-6.05403	1.41e-09	2.37e-08	206.335	226	130.756	31.6706	7.14888	29.4087
2056	Crygd	ENSMUSG00000067299.11	77.3381	-3.05351	0.583139	-5.23634	1.64e-07	1.93e-06	128.723	144	140.989	30.6149	3.57444	16.1273
1606	Slc38a5	ENSMUSG00000031170.14	41.5022	-3.05138	0.524765	-5.81476	6.07e-09	9.16e-08	75.7194	84	62.5354	8.4455	10.7233	7.58933
2924	Loxhd1	ENSMUSG00000032818.15	28.7295	-3.05134	0.683547	-4.46399	8.04e-06	6.66e-05	42.5922	69	42.0693	8.4455	2.68083	7.58933
3382	RP23-71A1.6	ENSMUSG00000114753.1	47.2864	-3.05015	0.738766	-4.1287	3.65e-05	0.000261267	83.2913	111	59.1244	4.22275	23.2339	2.846
5809	RP23-9O13.3	ENSMUSG00000082593.1	12.0359	-3.04991	1.03521	-2.94616	0.00321745	0.0134097	33.1272	21	10.2331	3.16706	0.89361	3.79467
4215	Crct1	ENSMUSG00000027913.5	33.5858	-3.04587	0.834466	-3.65008	0.000262163	0.00150611	69.0939	65	45.4803	10.5569	0	11.384
3864	Ptgs2os2	ENSMUSG00000097754.1	37.2892	-3.0428	0.791746	-3.84315	0.000121467	0.000761211	83.2913	63	53.4393	0	10.7233	13.2813
1558	RP23-404J7.3	ENSMUSG00000095836.3	51.5482	-3.04232	0.518466	-5.86792	4.41e-09	6.86e-08	67.201	103	105.742	7.38981	9.82971	16.1273
454	Ifi207	ENSMUSG00000073490.11	472.053	-3.03072	0.330855	-9.16027	5.18e-20	2.76e-18	1034.52	786	703.807	51.7287	151.914	104.353
6212	Htr7	ENSMUSG00000024798.15	12.0728	-3.02778	1.08266	-2.79662	0.00516402	0.0201299	16.0904	29	19.3291	4.22275	0	3.79467
1152	Hdc	ENSMUSG00000027360.5	109.311	-3.02609	0.459604	-6.58412	4.58e-11	9.62e-10	237.57	202	144.4	23.2251	10.7233	37.9467
580	RP23-105P19.1	ENSMUSG00000114547.1	271.933	-3.02433	0.358302	-8.44072	3.15e-17	1.32e-15	484.604	473	494.598	101.346	41.9997	36.0493
7271	RP23-430B14.2	ENSMUSG00000108801.1	26.0761	-3.02307	1.22465	-2.46851	0.0135679	0.0451857	69.0939	34	36.3842	0	16.9786	0
1700	Tshr	ENSMUSG00000020963.15	57.0368	-3.02127	0.531702	-5.68226	1.33e-08	1.89e-07	152.385	84	68.2204	14.7796	14.2978	8.538
4091	Ifit3	ENSMUSG00000074896.3	2076.85	-3.02112	0.813637	-3.71311	0.000204726	0.0012118	4361.44	3013	3720.29	143.573	985.652	237.167
1219	Tnfsf11	ENSMUSG00000022015.8	73.9714	-3.01731	0.468121	-6.44558	1.15e-10	2.29e-09	170.369	136	88.6865	16.891	21.4466	10.4353
4257	Gbp10	ENSMUSG00000105096.1	47.5201	-3.01557	0.830315	-3.63184	0.000281411	0.00160037	136.295	54	63.6724	0	17.8722	13.2813
6197	Slc9b2	ENSMUSG00000037994.14	11.9519	-3.01282	1.07454	-2.80382	0.00505014	0.0197336	26.5018	19	18.1921	4.22275	0	3.79467
3661	AC123856.2	ENSMUSG00000052477.15	18.8221	-3.01216	0.759605	-3.96543	7.33e-05	0.000484592	34.0737	38	28.4252	3.16706	3.57444	5.692
2437	Hist1h2ac	ENSMUSG00000069270.6	37.0955	-3.01149	0.617017	-4.88073	1.06e-06	1.05e-05	92.7563	52	53.4393	4.22275	11.6169	8.538
1013	Unc5c	ENSMUSG00000059921.15	97.1966	-3.00567	0.437725	-6.86657	6.58e-12	1.57e-10	248.928	138	131.893	13.7239	25.0211	25.614
3292	Gbp3	ENSMUSG00000028268.14	827.909	-3.00529	0.717952	-4.18591	2.84e-05	0.000208919	1811.59	1220	1386.01	63.3412	356.55	129.967
6284	RP23-23P3.2	ENSMUSG00000106690.1	13.5724	-3.002	1.0824	-2.77346	0.0055463	0.0213723	15.1439	23	34.1102	6.33412	0	2.846
354	Lrrc32	ENSMUSG00000090958.2	1210.07	-3.00051	0.302593	-9.91598	3.55e-23	2.43e-21	1981.01	2309	2164.86	123.515	324.38	357.647
302	Ccl5	ENSMUSG00000035042.2	349.277	-2.9991	0.288116	-10.4093	2.25e-25	1.8e-23	777.07	539	546.9	54.8957	70.5952	107.199
308	Masp1	ENSMUSG00000022887.9	846.003	-2.99423	0.289692	-10.3359	4.85e-25	3.81e-23	2010.35	1277	1223.42	126.682	272.551	166.017
2618	Sytl4	ENSMUSG00000031255.14	31.4829	-2.99323	0.635585	-4.70941	2.48e-06	2.3e-05	82.3448	40	45.4803	6.33412	7.14888	7.58933
1436	RP24-334F11.4	ENSMUSG00000115961.1	65.8176	-2.99312	0.493244	-6.06825	1.29e-09	2.18e-08	138.188	127	85.2755	22.1694	8.04249	14.23
89	Tmem176a	ENSMUSG00000023367.14	1319.58	-2.98166	0.205746	-14.4919	1.36e-47	3.71e-45	2841.37	2299	1887.43	305.094	351.189	233.372
6374	E330013P04Rik	ENSMUSG00000053117.10	11.8397	-2.98025	1.08827	-2.73852	0.00617163	0.0234462	17.0369	22	23.8771	5.27844	0	2.846
638	Twist2	ENSMUSG00000007805.4	179.077	-2.97948	0.364756	-8.16842	3.12e-16	1.19e-14	419.296	263	271.745	25.3365	58.0847	36.998
5326	Ifit3b	ENSMUSG00000062488.9	617.863	-2.97625	0.946919	-3.14308	0.00167178	0.00760084	1318.46	851	1119.95	33.782	327.061	56.92
204	Ptgs2	ENSMUSG00000032487.8	9025.59	-2.97582	0.255593	-11.6428	2.5e-31	2.96e-29	20173.5	14946	12927.8	1349.17	2964.1	1792.98
2096	Apol9b	ENSMUSG00000068246.6	87.8639	-2.97352	0.571807	-5.20021	1.99e-07	2.3e-06	176.994	133	158.044	9.50119	41.1061	8.538
5002	RP24-218K1.2	ENSMUSG00000094027.2	24.701	-2.96358	0.903263	-3.28097	0.00103451	0.00500888	52.0571	28	51.1653	8.4455	0	8.538
5221	Gfra2	ENSMUSG00000022103.10	32.1144	-2.96328	0.929904	-3.18665	0.00143929	0.00667592	64.3615	68	38.6582	0	17.8722	3.79467
59	Hist1h4i	ENSMUSG00000060639.5	405.361	-2.96274	0.185136	-16.003	1.22e-57	5e-55	710.816	743	701.533	100.29	91.1482	85.38
3046	Tnfsf15	ENSMUSG00000050395.8	25.3408	-2.96098	0.67683	-4.37478	1.22e-05	9.66e-05	57.736	44	32.9732	5.27844	4.46805	7.58933
1518	Ptn	ENSMUSG00000029838.11	169.617	-2.95486	0.497514	-5.93924	2.86e-09	4.57e-08	384.276	255	262.649	19.0024	76.8505	19.922
5736	RP24-370L8.4	ENSMUSG00000109595.1	16.0375	-2.95198	0.992688	-2.97373	0.00294205	0.0124201	29.3413	25	30.6992	7.38981	0	3.79467
1103	AC102225.2	ENSMUSG00000073555.1	142.571	-2.94913	0.442243	-6.66857	2.58e-11	5.67e-10	294.359	228	235.36	25.3365	57.191	15.1787
774	Maf	ENSMUSG00000055435.6	85.7416	-2.94832	0.386719	-7.62394	2.46e-14	7.7e-13	176.048	145	134.167	22.1694	14.2978	22.768
252	Procr	ENSMUSG00000027611.12	454.757	-2.9482	0.271023	-10.878	1.47e-27	1.41e-25	943.653	728	744.739	70.731	146.552	94.8667
2071	Trabd2b	ENSMUSG00000070867.4	46.8698	-2.94678	0.564279	-5.22221	1.77e-07	2.07e-06	73.8264	90	85.2755	9.50119	17.8722	4.74333
5676	RP23-176O5.3	ENSMUSG00000083917.1	21.367	-2.94623	0.982931	-2.99739	0.00272301	0.0116169	18.9298	47	47.7543	0	10.7233	3.79467
1514	Epha3	ENSMUSG00000052504.6	93.8233	-2.94425	0.495276	-5.94467	2.77e-09	4.43e-08	208.228	188	102.331	10.5569	34.8508	18.9733
4950	RP23-344B24.1	ENSMUSG00000085766.1	21.5913	-2.9437	0.891579	-3.30167	0.000961099	0.00470162	51.1106	33	30.6992	0	7.14888	7.58933
3879	Tgtp2	ENSMUSG00000078921.3	22.3276	-2.94287	0.767457	-3.83457	0.000125785	0.000785306	32.1807	25	61.3984	4.22275	3.57444	7.58933
359	Sned1	ENSMUSG00000047793.13	247.408	-2.94015	0.297859	-9.87095	5.56e-23	3.75e-21	441.065	510	362.705	47.5059	79.5313	43.6387
4658	RP24-168J7.2	ENSMUSG00000066141.2	44.9781	-2.93771	0.854018	-3.43987	0.000582	0.00302557	77.6124	86	75.0424	8.4455	0	22.768
6321	RP23-461P7.1	ENSMUSG00000104969.1	13.3787	-2.93545	1.0636	-2.7599	0.00578186	0.0221496	24.6088	34	12.5071	0	5.36166	3.79467
2363	RP23-52A2.1	ENSMUSG00000091273.1	39.4844	-2.93341	0.593931	-4.93897	7.85e-07	8.05e-06	63.415	64	81.8645	12.6682	3.57444	11.384
5730	Lhx8	ENSMUSG00000096225.7	21.156	-2.93198	0.985493	-2.97514	0.00292856	0.0123761	54.8966	20	37.5212	0	10.7233	3.79467
4829	AC123856.3	ENSMUSG00000079455.9	33.0353	-2.92886	0.8732	-3.35416	0.000796053	0.00399087	40.6992	82	52.3023	13.7239	0	9.48667
1511	Soga3	ENSMUSG00000038916.7	84.2051	-2.92493	0.491849	-5.94681	2.73e-09	4.38e-08	170.369	166	110.29	8.4455	17.8722	32.2547
764	Tlr4	ENSMUSG00000039005.13	154.113	-2.92059	0.379988	-7.68601	1.52e-14	4.81e-13	341.684	289	186.469	25.3365	51.8294	30.3573
675	Clstn2	ENSMUSG00000032452.12	128.022	-2.91897	0.364623	-8.00545	1.19e-15	4.27e-14	283.001	194	201.25	36.9491	33.9572	18.9733
5264	RP23-173C3.1	ENSMUSG00000081941.1	18.4989	-2.91708	0.920675	-3.16842	0.0015327	0.0070506	31.2343	34	32.9732	0	8.04249	4.74333
1431	Slc24a3	ENSMUSG00000063873.10	93.6608	-2.91604	0.480031	-6.07469	1.24e-09	2.1e-08	217.693	147	131.893	12.6682	37.5316	15.1787
4151	Ifit1	ENSMUSG00000034459.8	2336	-2.9122	0.791079	-3.6813	0.000232049	0.0013535	4805.34	3465	4102.32	186.857	1134.88	321.598
3449	Pgpep1l	ENSMUSG00000030553.3	21.8521	-2.9117	0.712271	-4.08791	4.35e-05	0.0003056	39.7527	43	32.9732	4.22275	3.57444	7.58933
266	Igf1	ENSMUSG00000020053.18	375.243	-2.90845	0.271432	-10.7152	8.64e-27	7.86e-25	889.703	605	492.324	74.9538	96.5099	92.9693
531	H2-Q7	ENSMUSG00000060550.15	343.685	-2.9068	0.332942	-8.73064	2.53e-18	1.15e-16	702.297	512	604.888	82.3436	41.9997	118.583
3710	RP23-165D1.1	ENSMUSG00000027713.6	19.0615	-2.90441	0.739333	-3.92842	8.55e-05	0.00055809	32.1807	38	30.6992	4.22275	3.57444	5.692
149	Tmem176b	ENSMUSG00000029810.15	1576.64	-2.89107	0.23057	-12.5388	4.58e-36	7.44e-34	3598.56	2687	2051.16	301.927	467.358	353.853
161	Ch25h	ENSMUSG00000050370.4	400.187	-2.89106	0.235161	-12.294	9.76e-35	1.47e-32	844.271	726	545.763	88.6777	107.233	89.1747
404	RP24-362M8.1	ENSMUSG00000059645.6	173.755	-2.88972	0.303999	-9.50569	1.99e-21	1.19e-19	369.132	303	246.73	33.782	50.0422	39.844
732	Thsd7a	ENSMUSG00000032625.14	145.648	-2.88941	0.370479	-7.79914	6.23e-15	2.06e-13	305.717	228	236.497	21.1137	30.3827	52.1767
4283	RP23-289L21.1	ENSMUSG00000066137.12	66.7894	-2.88743	0.798468	-3.61622	0.00029894	0.00169013	96.5422	121	135.304	23.2251	0	24.6653
1419	Stox1	ENSMUSG00000036923.12	90.7559	-2.87802	0.472257	-6.09417	1.1e-09	1.88e-08	155.225	165	159.181	13.7239	12.5105	38.8953
327	RP24-64D24.4	ENSMUSG00000097296.1	152.982	-2.87396	0.283403	-10.1409	3.64e-24	2.69e-22	268.804	298	241.045	33.782	40.2125	36.0493
680	WI1-1377A22.2	ENSMUSG00000092354.7	156.021	-2.86894	0.359017	-7.99109	1.34e-15	4.76e-14	233.784	294	295.622	31.6706	24.1275	56.92
271	Tm4sf1	ENSMUSG00000027800.14	405.318	-2.86769	0.268687	-10.673	1.36e-26	1.22e-24	884.024	655	600.34	66.5083	103.659	122.378
572	Gc	ENSMUSG00000035540.12	124.508	-2.86642	0.338479	-8.46854	2.48e-17	1.05e-15	255.553	193	208.072	39.0604	28.5955	22.768
4735	Vstm2b	ENSMUSG00000039257.11	32.6828	-2.8632	0.842974	-3.39655	0.000682405	0.00348985	58.6825	59	54.5763	10.5569	0	13.2813
6309	Fgf1	ENSMUSG00000036585.15	215.609	-2.86215	1.03481	-2.76587	0.0056771	0.0217896	384.276	414	338.828	86.5664	3.57444	66.4067
391	RP23-31N7.3	ENSMUSG00000083576.1	140.819	-2.8618	0.299095	-9.56819	1.09e-21	6.74e-20	266.911	263	212.62	35.8934	29.4891	36.998
7038	Spem1	ENSMUSG00000041165.6	10.8872	-2.85749	1.12784	-2.53359	0.01129	0.0388445	13.2509	27	17.0551	4.22275	0	3.79467
2771	Evx1	ENSMUSG00000005503.8	69.7861	-2.85541	0.623146	-4.58224	4.6e-06	4.02e-05	106.007	91	170.551	29.5592	3.57444	18.0247
696	Kifc3	ENSMUSG00000031788.14	685.522	-2.85418	0.361711	-7.89078	3e-15	1.04e-13	1203.94	1343	1066.51	116.126	87.5738	295.984
116	RP23-384D6.8	ENSMUSG00000073716.6	476.401	-2.85354	0.213366	-13.3739	8.59e-41	1.79e-38	864.148	974	673.108	102.402	123.318	121.429
380	Ly6a	ENSMUSG00000075602.10	2058.41	-2.85187	0.292506	-9.74979	1.85e-22	1.18e-20	4723.94	3922	2202.38	315.65	528.124	658.375
2662	Mlkl	ENSMUSG00000012519.14	130.245	-2.84984	0.609927	-4.67243	2.98e-06	2.71e-05	251.767	220	214.894	14.7796	71.4888	8.538
3519	RP23-30B24.3	ENSMUSG00000113664.1	26.0168	-2.84727	0.704045	-4.04417	5.25e-05	0.000361332	39.7527	61	36.3842	3.16706	5.36166	10.4353
6935	RP23-294B15.2	ENSMUSG00000092152.1	11.4271	-2.84626	1.1098	-2.56467	0.0103275	0.036067	18.9298	30	11.3701	0	4.46805	3.79467
3179	Smkr-ps	ENSMUSG00000045709.10	64.8815	-2.8457	0.665816	-4.274	1.92e-05	0.000146249	85.1843	117	139.852	9.50119	33.9572	3.79467
1907	RP24-238M4.4	ENSMUSG00000110685.1	47.9647	-2.84517	0.525987	-5.40921	6.33e-08	8.04e-07	89.9168	106	56.8503	8.4455	15.1914	11.384
1045	Angpt1	ENSMUSG00000022309.9	218.852	-2.84405	0.417992	-6.80408	1.02e-11	2.36e-10	456.209	390	306.992	23.2251	91.1482	45.536
1429	Calcrl	ENSMUSG00000059588.13	79.5576	-2.84319	0.467653	-6.0797	1.2e-09	2.04e-08	156.171	154	109.153	8.4455	26.8083	22.768
1216	Nxpe4	ENSMUSG00000044229.9	65.827	-2.84121	0.440559	-6.4491	1.13e-10	2.24e-09	116.419	127	103.468	10.5569	22.3403	15.1787
4411	Tdpoz3	ENSMUSG00000058005.3	68.7698	-2.84019	0.799332	-3.5532	0.000380572	0.00208919	133.455	117	111.427	23.2251	0	27.5113
4842	Stmn4	ENSMUSG00000022044.14	36.456	-2.83906	0.84722	-3.35103	0.000805112	0.00402648	83.2913	55	53.4393	13.7239	0	13.2813
10	Tpm3-rs7	ENSMUSG00000058126.7	10070.5	-2.83848	0.11148	-25.4618	5.23e-143	1.27e-139	16832.4	17947	18230.8	2670.89	2210.79	2531.04
373	Tmem119	ENSMUSG00000054675.5	225.296	-2.8359	0.289397	-9.79936	1.13e-22	7.36e-21	474.193	298	413.87	43.2832	60.7655	61.6633
355	Steap4	ENSMUSG00000012428.9	1512.14	-2.83121	0.28576	-9.90763	3.86e-23	2.63e-21	3372.35	2421	2162.59	230.14	558.506	328.239
1879	Platr26	ENSMUSG00000064263.6	40.0927	-2.82806	0.518827	-5.45088	5.01e-08	6.46e-07	74.7729	77	59.1244	8.4455	9.82971	11.384
1352	Zcchc12	ENSMUSG00000036699.12	150.729	-2.82368	0.455282	-6.20206	5.57e-10	9.98e-09	234.73	307	251.278	16.891	67.9144	26.5627
193	Htr2a	ENSMUSG00000034997.5	464.442	-2.82346	0.23889	-11.8191	3.11e-32	3.9e-30	1058.18	648	735.643	109.791	126.893	108.148
1488	Glipr1	ENSMUSG00000056888.11	70.2199	-2.82283	0.471873	-5.98217	2.2e-09	3.58e-08	163.743	101	104.605	13.7239	25.9147	12.3327
4738	Cdh18	ENSMUSG00000040420.15	15.4639	-2.82218	0.831164	-3.39545	0.000685153	0.00350169	30.2878	26	25.0141	4.22275	5.36166	1.89733
3126	Trim43a	ENSMUSG00000090693.4	51.2485	-2.82208	0.653776	-4.31658	1.58e-05	0.000122714	91.8098	101	76.1795	27.4479	5.36166	5.692
5511	Tal1	ENSMUSG00000028717.12	20.0078	-2.82044	0.920284	-3.06475	0.00217855	0.00957241	45.4316	36	23.8771	0	7.14888	7.58933
2613	Abca8b	ENSMUSG00000020620.14	154.991	-2.81993	0.598326	-4.71303	2.44e-06	2.26e-05	320.861	269	225.127	16.891	86.6802	11.384
7093	RP23-344B24.2	ENSMUSG00000086560.1	10.7216	-2.81724	1.11911	-2.51739	0.0118228	0.0403622	19.8763	17	19.3291	5.27844	0	2.846
6059	RP23-184F6.2	ENSMUSG00000108831.1	1240.14	-2.81609	0.988344	-2.8493	0.00438154	0.017511	2057.67	2177	2280.84	450.778	27.7019	446.822
1653	Cxcl9	ENSMUSG00000029417.9	139.868	-2.81458	0.490508	-5.73808	9.58e-09	1.4e-07	254.606	193	287.663	17.9467	67.0208	18.9733
3360	RP24-358N14.1	ENSMUSG00000112969.1	42.1899	-2.813	0.679332	-4.14083	3.46e-05	0.000249389	87.0773	57	77.3165	14.7796	1.78722	15.1787
6367	RP23-280F6.5	ENSMUSG00000103013.1	14.8892	-2.81265	1.02599	-2.74139	0.00611801	0.023268	25.5553	38	14.7811	0	6.25527	4.74333
367	RP24-108L20.1	ENSMUSG00000114875.1	174.053	-2.81055	0.286	-9.82709	8.61e-23	5.68e-21	279.215	336	299.033	34.8377	40.2125	55.0227
106	Ccl2	ENSMUSG00000035385.5	2831.08	-2.81012	0.203967	-13.7773	3.49e-43	7.97e-41	5797.27	5083	3987.48	532.066	884.674	702.013
7105	RP24-421N21.1	ENSMUSG00000099950.1	11.6675	-2.80122	1.11464	-2.51312	0.0119668	0.040785	31.2343	14	15.9181	5.27844	3.57444	0
6385	Csf3	ENSMUSG00000038067.2	14.8213	-2.79815	1.02285	-2.73563	0.00622614	0.0236126	37.8597	15	25.0141	0	5.36166	5.692
7363	Lor	ENSMUSG00000043165.7	13.718	-2.79665	1.14598	-2.44039	0.0146714	0.0482485	44.4851	15	12.5071	3.16706	7.14888	0
5539	RP23-154O12.1	ENSMUSG00000072844.6	19.8049	-2.79662	0.916181	-3.05247	0.00226964	0.00992226	35.9667	26	42.0693	0	6.25527	8.538
5645	RP24-409P4.2	ENSMUSG00000045928.2	25.493	-2.79605	0.9293	-3.00877	0.00262307	0.011252	49.2176	54	30.6992	0	14.2978	4.74333
5962	RP24-376E16.11	ENSMUSG00000113011.1	484.145	-2.79316	0.966973	-2.88856	0.00387008	0.0157186	860.362	872	806.138	177.355	11.6169	177.401
4649	Aldh1a1	ENSMUSG00000053279.7	69.2432	-2.79147	0.810637	-3.44355	0.00057413	0.00299044	129.669	89	144.4	21.1137	31.2764	0
383	Samd9l	ENSMUSG00000047735.14	1329.76	-2.79022	0.28729	-9.7122	2.67e-22	1.69e-20	2624.62	2013	2334.27	183.69	500.422	322.547
3187	Crygc	ENSMUSG00000025952.15	34.7407	-2.77862	0.651268	-4.26648	1.99e-05	0.000150882	58.6825	73	50.0283	12.6682	2.68083	11.384
6360	RP23-173E15.2	ENSMUSG00000073821.11	24.2504	-2.77854	1.01262	-2.74393	0.00607085	0.0231141	68.1475	19	39.7952	5.27844	0	13.2813
6126	Emp1	ENSMUSG00000030208.15	3436.77	-2.77652	0.982	-2.82741	0.0046926	0.018549	13228.2	2698	2068.22	1301.66	965.992	358.596
2959	Ptprq	ENSMUSG00000035916.8	38.666	-2.77298	0.624641	-4.43931	9.02e-06	7.39e-05	78.5589	92	31.8362	9.50119	12.5105	7.58933
7143	Pbp2	ENSMUSG00000047104.5	18.2575	-2.77249	1.1068	-2.50495	0.0122469	0.0415176	32.1807	53	10.2331	10.5569	3.57444	0
1179	Cdh11	ENSMUSG00000031673.6	3549.06	-2.77099	0.425431	-6.51338	7.35e-11	1.51e-09	7808.56	5884	4881.17	550.013	1353.82	816.802
5105	RP23-247G3.1	ENSMUSG00000083227.1	33.9861	-2.7709	0.856267	-3.23602	0.00121207	0.00574931	51.1106	64	62.5354	15.8353	0	10.4353
363	Tnfrsf23	ENSMUSG00000037613.16	577.091	-2.77062	0.281296	-9.8495	6.89e-23	4.6e-21	1309	926	785.672	96.0675	192.126	153.684
4409	Egr2	ENSMUSG00000037868.15	40.6691	-2.77061	0.7797	-3.55343	0.000380245	0.00208854	32.1807	26	154.633	12.6682	7.14888	11.384
760	Samd5	ENSMUSG00000060487.7	210.862	-2.76515	0.359384	-7.69415	1.42e-14	4.54e-13	427.815	380	295.622	38.0047	85.7866	37.9467
5631	AC164544.5	ENSMUSG00000089716.7	17.4431	-2.76374	0.91681	-3.01452	0.00257389	0.0110685	18.9298	28	44.3433	2.11137	1.78722	9.48667
6450	Gm26682	ENSMUSG00000097888.1	16.9084	-2.76328	1.01826	-2.71373	0.00665311	0.0249775	40.6992	18	29.5622	8.4455	0	4.74333
4045	Vmn1r43	ENSMUSG00000068231.5	21.1808	-2.76244	0.738316	-3.74154	0.000182899	0.00109491	47.3246	35	28.4252	4.22275	3.57444	8.538
41	RP23-291K4.3	ENSMUSG00000099708.1	1593.8	-2.76165	0.155704	-17.7366	2.19e-70	1.29e-67	2801.62	2901	2631.03	394.827	346.721	487.615
1741	Mc5r	ENSMUSG00000007480.3	43.7811	-2.75899	0.490088	-5.62957	1.81e-08	2.51e-07	76.6659	68	84.1385	12.6682	9.82971	11.384
6377	RP23-228K23.2	ENSMUSG00000095799.1	1047.14	-2.75822	1.0075	-2.73769	0.00618722	0.0234964	1717.88	1849	1906.76	387.437	22.3403	399.389
6798	RP23-68N11.2	ENSMUSG00000108481.1	13.3473	-2.75064	1.05408	-2.60952	0.00906687	0.0322969	23.6623	20	26.1512	0	2.68083	7.58933
1298	Cpa6	ENSMUSG00000042501.12	85.4267	-2.74731	0.436283	-6.29708	3.03e-10	5.66e-09	152.385	153	140.989	19.0024	34.8508	12.3327
1084	Casp4	ENSMUSG00000033538.13	251.65	-2.74675	0.408557	-6.72305	1.78e-11	3.98e-10	473.246	447	394.541	29.5592	115.276	50.2793
647	Nrp1	ENSMUSG00000025810.9	638.067	-2.7459	0.338639	-8.10864	5.12e-16	1.92e-14	1453.81	1035	843.659	86.5664	253.785	155.581
131	RP23-326E2.4	ENSMUSG00000065999.13	2929.02	-2.74494	0.210059	-13.0675	5.05e-39	9.34e-37	5143.24	5171	4977.82	830.826	495.954	955.307
309	Zeb2	ENSMUSG00000026872.17	572.642	-2.73807	0.265238	-10.3231	5.54e-25	4.34e-23	1247.48	951	790.22	101.346	192.126	153.684
425	C4b	ENSMUSG00000073418.4	150.662	-2.73783	0.292264	-9.36768	7.41e-21	4.22e-19	309.503	230	246.73	35.8934	41.9997	39.844
2186	RP23-201L15.5	ENSMUSG00000097842.2	57.7991	-2.72962	0.533763	-5.11392	3.16e-07	3.5e-06	111.686	79	110.29	26.3922	8.04249	11.384
6415	Emx2os	ENSMUSG00000087095.2	15.5284	-2.72918	1.00138	-2.72542	0.00642201	0.0242415	32.1807	25	23.8771	0	3.57444	8.538
2339	Ptpre	ENSMUSG00000041836.10	47.5954	-2.72633	0.549954	-4.95737	7.15e-07	7.4e-06	108.847	88	51.1653	14.7796	15.1914	7.58933
2013	Rab7b	ENSMUSG00000052688.12	66.3411	-2.72534	0.516375	-5.27783	1.31e-07	1.57e-06	173.208	103	69.3574	23.2251	17.8722	11.384
747	Kcnj15	ENSMUSG00000062609.13	309.845	-2.72464	0.351253	-7.75692	8.7e-15	2.82e-13	750.568	394	470.721	54.8957	121.531	67.3553
3489	Ldb2	ENSMUSG00000039706.11	29.8208	-2.72226	0.670385	-4.06074	4.89e-05	0.000339499	71.9334	37	46.6173	4.22275	12.5105	6.64067
1761	RP23-181P9.3	ENSMUSG00000106590.1	57.9094	-2.7197	0.485133	-5.60609	2.07e-08	2.84e-07	98.4352	112	90.9605	23.2251	14.2978	8.538
754	Antxr2	ENSMUSG00000029338.13	400.818	-2.71944	0.351296	-7.74114	9.85e-15	3.16e-13	923.777	587	577.599	81.2879	169.786	65.458
46	Efemp1	ENSMUSG00000020467.15	3731.38	-2.71879	0.155794	-17.4512	3.37e-68	1.74e-65	7484.86	6451	5500.84	846.661	1080.37	1024.56
2373	Scd3	ENSMUSG00000025202.7	803.494	-2.71825	0.551177	-4.93172	8.15e-07	8.32e-06	1306.16	1512	1366.68	231.196	79.5313	325.393
374	Gbp2	ENSMUSG00000028270.12	699.934	-2.71816	0.277633	-9.79048	1.24e-22	8.01e-21	1257.89	1130	1258.67	124.571	282.381	146.095
2491	Meox2	ENSMUSG00000036144.6	38.1905	-2.71367	0.562749	-4.82216	1.42e-06	1.38e-05	65.308	78	55.7133	5.27844	12.5105	12.3327
5098	RP23-364L1.1	ENSMUSG00000087677.1	30.4694	-2.71329	0.83758	-3.23944	0.00119763	0.00568861	62.4685	52	44.3433	0	10.7233	13.2813
328	Gypc	ENSMUSG00000090523.2	375.377	-2.71295	0.267573	-10.1391	3.71e-24	2.74e-22	845.218	575	534.393	73.8981	109.914	113.84
5368	Obox4-ps18	ENSMUSG00000094967.1	31.3528	-2.71137	0.868422	-3.12218	0.00179515	0.00809789	66.2545	49	47.7543	13.7239	0	11.384
348	Ugt1a7c	ENSMUSG00000090124.7	540.085	-2.70504	0.272219	-9.93698	2.87e-23	2e-21	1324.14	684	801.59	123.515	140.297	166.965
6426	Lrp2bp	ENSMUSG00000031637.13	16.0243	-2.70498	0.994144	-2.72091	0.00651022	0.0245324	22.7158	31	29.5622	5.27844	0	7.58933
561	Egr3	ENSMUSG00000033730.4	340.661	-2.70448	0.317593	-8.51554	1.66e-17	7.16e-16	626.578	697	449.118	63.3412	135.829	72.0987
679	Zfp600	ENSMUSG00000066007.15	420.51	-2.70396	0.338269	-7.99353	1.31e-15	4.68e-14	788.428	502	897.098	82.3436	78.6377	174.555
756	Rhoj	ENSMUSG00000046768.13	339.757	-2.69885	0.349674	-7.71819	1.18e-14	3.78e-13	686.207	600	480.954	52.7844	147.446	71.15
111	Rgs16	ENSMUSG00000026475.7	1155.62	-2.69764	0.200021	-13.4868	1.87e-41	4.08e-39	2397.47	2105	1505.4	287.147	350.295	288.395
964	S100a4	ENSMUSG00000001020.8	233.778	-2.69657	0.384127	-7.01999	2.22e-12	5.57e-11	450.53	432	333.143	46.4502	105.446	35.1007
1666	Sec16b	ENSMUSG00000026589.14	70.4673	-2.69282	0.470465	-5.72374	1.04e-08	1.51e-07	143.867	118	104.605	12.6682	30.3827	13.2813
197	AC151602.15	ENSMUSG00000109644.1	386.474	-2.69131	0.228733	-11.7662	5.83e-32	7.17e-30	790.321	683	534.393	102.402	92.0418	116.686
318	Ogn	ENSMUSG00000021390.6	1855.88	-2.69129	0.263775	-10.203	1.92e-24	1.46e-22	4043.42	2970	2629.9	332.541	721.143	438.284
7222	Usp17lb	ENSMUSG00000062369.2	959.593	-2.69045	1.0843	-2.48127	0.0130915	0.0438952	1641.22	1668	1675.95	385.326	15.1914	371.877
5055	RP24-372K3.1	ENSMUSG00000096044.4	60.668	-2.68946	0.825426	-3.25827	0.00112094	0.00536967	96.5422	132	86.4125	25.3365	0	23.7167
5394	Ivl	ENSMUSG00000049128.7	39.4059	-2.68617	0.863827	-3.10961	0.00187333	0.00840984	54.8966	95	54.5763	15.8353	0	16.1273
5793	RP23-182A11.1	ENSMUSG00000112424.1	305.578	-2.68505	0.909838	-2.95113	0.00316612	0.0132345	500.694	547	538.941	101.346	9.82971	135.659
1628	RP23-38D3.1	ENSMUSG00000083258.3	76.5029	-2.67858	0.462764	-5.78821	7.11e-09	1.06e-07	150.492	144	102.331	21.1137	10.7233	30.3573
5576	RP23-10I8.1	ENSMUSG00000109313.1	50.9669	-2.67725	0.881618	-3.03675	0.00239146	0.0103855	57.736	136	70.4944	26.3922	0	15.1787
5958	Rgs4	ENSMUSG00000038530.11	53.6216	-2.6746	0.925015	-2.89142	0.00383511	0.015587	139.134	79	60.2614	0	35.7444	7.58933
5710	Optc	ENSMUSG00000010311.15	24.9682	-2.67408	0.895992	-2.98449	0.00284054	0.0120462	57.736	39	32.9732	0	12.5105	7.58933
5963	Krt79	ENSMUSG00000061397.8	30.7189	-2.67388	0.92572	-2.88844	0.00387161	0.0157221	29.3413	48	81.8645	13.7239	0	11.384
3149	RP24-64D24.3	ENSMUSG00000103593.1	41.6408	-2.67076	0.621576	-4.29675	1.73e-05	0.000133278	98.4352	79	38.6582	5.27844	15.1914	13.2813
2166	Fat4	ENSMUSG00000046743.6	267.209	-2.66988	0.520301	-5.13142	2.88e-07	3.21e-06	637.936	382	366.116	25.3365	150.126	41.7413
2147	Kbtbd11	ENSMUSG00000055675.6	57.5584	-2.66972	0.518199	-5.15193	2.58e-07	2.91e-06	106.007	72	120.523	16.891	22.3403	7.58933
5456	Serpina3f	ENSMUSG00000066363.12	65.8678	-2.66894	0.8641	-3.08869	0.00201041	0.00892268	150.492	106	85.2755	0	41.1061	12.3327
6381	Ngb	ENSMUSG00000021032.13	18.2632	-2.66455	0.973562	-2.73691	0.006202	0.0235357	39.7527	32	22.7401	8.4455	0	6.64067
1877	Tlr3	ENSMUSG00000031639.12	130.709	-2.66368	0.48849	-5.45289	4.96e-08	6.39e-07	230.944	215	231.949	13.7239	67.0208	25.614
4571	Lrrc75b	ENSMUSG00000046807.10	20.2751	-2.66245	0.764994	-3.48035	0.000500752	0.00265275	25.5553	26	53.4393	7.38981	3.57444	5.692
1643	Gbp5	ENSMUSG00000105504.4	108.242	-2.66147	0.462304	-5.75697	8.56e-09	1.26e-07	202.549	146	212.62	22.1694	50.9358	15.1787
6548	Cngb1	ENSMUSG00000031789.17	17.9413	-2.65908	0.991468	-2.68196	0.00731917	0.0270668	24.6088	31	37.5212	0	10.7233	3.79467
826	RP24-426N3.2	ENSMUSG00000047643.5	143.806	-2.65823	0.357893	-7.42745	1.11e-13	3.25e-12	236.623	334	173.962	43.2832	30.3827	44.5873
6561	RP24-461H14.1	ENSMUSG00000112228.1	14.6583	-2.65446	0.990901	-2.67884	0.00738781	0.0272624	21.7693	27	27.2882	0	7.14888	4.74333
351	Thbd	ENSMUSG00000074743.4	800.691	-2.65277	0.267076	-9.93264	3e-23	2.07e-21	1681.92	1311	1152.92	154.13	316.338	187.836
1891	Bace2	ENSMUSG00000040605.6	53.2832	-2.64513	0.486951	-5.43202	5.57e-08	7.13e-07	88.9703	64	122.797	12.6682	16.085	15.1787
3075	RP24-129B16.1	ENSMUSG00000115708.1	71.9418	-2.64496	0.608379	-4.34755	1.38e-05	0.00010841	107.9	129	135.304	10.5569	7.14888	41.7413
5997	RP23-251I6.1	ENSMUSG00000096965.7	30.4677	-2.6385	0.917493	-2.87578	0.00403036	0.016274	67.201	48	42.0693	17.9467	0	7.58933
6813	Ankk1	ENSMUSG00000032257.6	15.7587	-2.63561	1.01164	-2.60529	0.00917964	0.0326266	38.8062	20	22.7401	0	4.46805	8.538
95	Hal	ENSMUSG00000020017.14	434.359	-2.63542	0.184296	-14.3	2.19e-46	5.58e-44	679.582	742	823.193	126.682	117.063	117.635
270	Anxa3	ENSMUSG00000029484.12	1165.97	-2.6354	0.246912	-10.6734	1.36e-26	1.22e-24	2419.23	2009	1598.63	219.583	432.507	316.855
5301	Ccrl2	ENSMUSG00000043953.12	20.6356	-2.63506	0.835267	-3.15476	0.00160632	0.00733767	49.2176	12	45.4803	5.27844	8.04249	3.79467
133	Rerg	ENSMUSG00000030222.13	824.476	-2.6348	0.203337	-12.9578	2.12e-38	3.86e-36	1351.59	1368	1540.64	248.087	165.318	273.216
100	Sdpr	ENSMUSG00000045954.7	1681.52	-2.63358	0.186098	-14.1516	1.83e-45	4.42e-43	3586.26	2712	2391.13	396.938	491.486	511.331
2382	Kat2b-ps	ENSMUSG00000053208.10	68.1187	-2.63317	0.534864	-4.92307	8.52e-07	8.66e-06	114.526	109	128.482	12.6682	8.9361	35.1007
6584	Pcdhb18	ENSMUSG00000048347.5	21.949	-2.63231	0.984962	-2.6725	0.00752886	0.0276825	49.2176	28	36.3842	0	14.2978	3.79467
724	Mgp	ENSMUSG00000030218.2	230.368	-2.63047	0.336376	-7.82001	5.28e-15	1.77e-13	457.156	375	358.157	60.1742	94.7227	36.998
5037	Ctla2b	ENSMUSG00000074874.10	17.3098	-2.62886	0.805007	-3.26564	0.00109218	0.00525057	17.0369	36	36.3842	4.22275	3.57444	6.64067
2726	RP23-283J16.1	ENSMUSG00000114226.1	36.8808	-2.62868	0.568916	-4.6205	3.83e-06	3.4e-05	77.6124	73	39.7952	10.5569	8.9361	11.384
2682	CAAA01201205.3	ENSMUSG00000097316.2	34.538	-2.62721	0.564543	-4.6537	3.26e-06	2.94e-05	69.0939	66	43.2063	9.50119	8.04249	11.384
2753	Sema3d	ENSMUSG00000040254.11	112.743	-2.6246	0.570799	-4.59813	4.26e-06	3.75e-05	263.125	192	127.345	8.4455	58.9783	26.5627
6547	RP23-206D14.1	ENSMUSG00000044145.2	17.9321	-2.62382	0.97829	-2.68204	0.00731737	0.0270643	22.7158	37	32.9732	0	4.46805	10.4353
1979	Zbbx	ENSMUSG00000034151.13	78.3467	-2.62049	0.492714	-5.31849	1.05e-07	1.28e-06	120.205	139	145.537	7.38981	29.4891	28.46
896	Ifih1	ENSMUSG00000026896.14	755.318	-2.62009	0.362654	-7.22477	5.02e-13	1.36e-11	1534.26	1116	1248.43	109.791	373.529	149.889
1510	Pcdhb17	ENSMUSG00000046387.5	71.0362	-2.61982	0.440363	-5.94924	2.69e-09	4.32e-08	126.83	151	88.6865	17.9467	15.1914	26.5627
157	Ly6c1	ENSMUSG00000079018.10	522.152	-2.61665	0.211114	-12.3945	2.8e-35	4.32e-33	813.037	934	945.99	184.745	139.403	115.737
126	Il34	ENSMUSG00000031750.15	484.428	-2.61431	0.199058	-13.1334	2.12e-39	4.07e-37	807.358	830	861.851	106.624	138.51	162.222
538	Lbp	ENSMUSG00000016024.9	301.041	-2.61348	0.300822	-8.6878	3.7e-18	1.66e-16	537.608	491	524.16	60.1742	65.2335	128.07
88	Cp	ENSMUSG00000003617.16	1606.19	-2.61205	0.179976	-14.5134	9.97e-48	2.74e-45	3328.81	2623	2330.86	389.549	445.018	519.869
7	Rps2	ENSMUSG00000044533.15	25253.9	-2.61201	0.0853218	-30.6136	8.06e-206	2.79e-202	42455.9	44584	43183.5	6914.75	7320.45	7064.72
286	Ccnd2	ENSMUSG00000000184.12	6239.57	-2.60786	0.24775	-10.5262	6.54e-26	5.54e-24	13167.6	10215	8779.97	1184.48	2529.81	1560.56
400	Myc	ENSMUSG00000022346.15	711.208	-2.60615	0.273894	-9.51517	1.81e-21	1.1e-19	1033.57	1770	861.851	169.966	196.594	235.269
941	Adgrl3	ENSMUSG00000037605.16	127.222	-2.60321	0.368	-7.07394	1.51e-12	3.88e-11	258.392	211	186.469	25.3365	52.723	29.4087
778	Tmem132d	ENSMUSG00000034310.8	171.881	-2.60276	0.341681	-7.61751	2.59e-14	8.05e-13	271.643	312	301.307	65.4526	26.8083	54.074
1327	Mmp13	ENSMUSG00000050578.10	312.669	-2.59876	0.416418	-6.24076	4.35e-10	7.95e-09	733.532	386	491.187	54.8957	157.275	53.1253
3771	RP23-271B15.2	ENSMUSG00000084938.1	32.9689	-2.59842	0.666387	-3.89927	9.65e-05	0.000619569	35.0202	79	55.7133	12.6682	11.6169	3.79467
2619	RP23-103I12.10	ENSMUSG00000022066.16	127.154	-2.59491	0.551181	-4.7079	2.5e-06	2.31e-05	221.479	182	251.278	12.6682	20.553	74.9447
283	Etv1	ENSMUSG00000004151.17	721.844	-2.59215	0.244857	-10.5864	3.45e-26	2.95e-24	1235.17	1341	1138.14	229.084	128.68	258.986
120	Fjx1	ENSMUSG00000075012.4	574.725	-2.5913	0.195343	-13.2653	3.68e-40	7.42e-38	1072.38	1096	789.083	164.687	171.573	154.633
961	Rhcg	ENSMUSG00000030549.6	94.6751	-2.58735	0.368418	-7.02286	2.17e-12	5.48e-11	155.225	185	146.674	26.3922	19.6594	35.1007
6175	Pcdhb16	ENSMUSG00000047910.6	39.4232	-2.58609	0.919403	-2.81279	0.0049114	0.0192598	95.5957	71	36.3842	0	25.0211	8.538
1317	RP24-219P17.7	ENSMUSG00000112640.1	72.7938	-2.58601	0.413615	-6.25222	4.05e-10	7.44e-09	130.616	132	111.427	29.5592	16.085	17.076
5842	RP23-402K24.3	ENSMUSG00000074903.5	38.5261	-2.58574	0.880483	-2.93672	0.003317	0.0137489	88.0238	41	69.3574	0	22.3403	10.4353
7149	Slc6a5	ENSMUSG00000039728.15	14.9435	-2.5853	1.03268	-2.50348	0.0122977	0.0416547	25.5553	33	18.1921	8.4455	4.46805	0
2215	Adam33	ENSMUSG00000027318.17	89.857	-2.58491	0.508928	-5.07912	3.79e-07	4.15e-06	206.335	156	100.057	16.891	44.6805	15.1787
1692	Dchs1	ENSMUSG00000036862.15	380.73	-2.58436	0.454421	-5.68714	1.29e-08	1.85e-07	879.291	646	433.2	38.0047	193.02	94.8667
3365	Hoxb6	ENSMUSG00000000690.5	42.971	-2.58099	0.623841	-4.13725	3.51e-05	0.00025294	100.328	67	53.4393	12.6682	4.46805	19.922
1366	Plau	ENSMUSG00000021822.3	303.663	-2.58088	0.418274	-6.17031	6.82e-10	1.21e-08	643.615	536	382.034	42.2275	155.488	62.612
640	Synpo	ENSMUSG00000043079.17	941.113	-2.5808	0.316823	-8.14586	3.77e-16	1.42e-14	2105	1499	1234.79	152.019	410.167	245.705
6062	Pcdhb19	ENSMUSG00000043313.6	22.8005	-2.57859	0.905215	-2.8486	0.00439125	0.0175382	44.4851	41	31.8362	0	7.14888	12.3327
5666	Galnt13	ENSMUSG00000060988.12	13.4366	-2.57771	0.859506	-2.99906	0.00270816	0.0115755	30.2878	16	22.7401	4.22275	3.57444	3.79467
509	Tnfrsf26	ENSMUSG00000045362.8	177.722	-2.57464	0.291191	-8.84175	9.42e-19	4.48e-17	382.383	278	252.416	57.0071	50.0422	46.4847
591	Dkk2	ENSMUSG00000028031.6	404.354	-2.5695	0.306657	-8.37908	5.33e-17	2.19e-15	897.275	685	494.598	73.8981	150.126	125.224
99	Fosl2	ENSMUSG00000029135.10	3547.92	-2.56868	0.181311	-14.1673	1.46e-45	3.57e-43	7598.44	5531	5088.11	868.831	1166.16	1035
6610	Frem1	ENSMUSG00000059049.14	20.1582	-2.56796	0.962791	-2.66721	0.00764849	0.0280152	27.4483	41	35.2472	0	12.5105	4.74333
87	Cemip	ENSMUSG00000052353.13	3243.61	-2.56774	0.176694	-14.5321	7.58e-48	2.11e-45	6518.49	5411	4724.26	780.153	1132.2	895.541
2797	Ggt5	ENSMUSG00000006344.17	57.1518	-2.56386	0.562756	-4.55589	5.22e-06	4.52e-05	122.098	101	70.4944	8.4455	29.4891	11.384
7223	Spdye4b	ENSMUSG00000029586.9	17.1171	-2.5625	1.03283	-2.48104	0.0131001	0.0439136	17.9834	47	22.7401	7.38981	0	7.58933
7215	Alppl2	ENSMUSG00000026246.12	20.5994	-2.56188	1.03153	-2.48358	0.013007	0.043654	36.9132	55	13.6441	9.50119	0	8.538
945	H2-Q5	ENSMUSG00000055413.12	122.95	-2.56173	0.363211	-7.05302	1.75e-12	4.49e-11	279.215	175	176.236	45.3946	27.7019	34.152
854	Arhgap24	ENSMUSG00000057315.14	501.805	-2.55376	0.347105	-7.35731	1.88e-13	5.32e-12	1082.79	805	685.615	73.8981	227.871	135.659
173	Flrt2	ENSMUSG00000047414.6	2954.55	-2.55347	0.210138	-12.1514	5.64e-34	7.89e-32	6056.61	4905	4186.46	650.303	1118.8	810.161
510	Mical2	ENSMUSG00000038244.13	697.372	-2.5526	0.288776	-8.83938	9.63e-19	4.57e-17	1550.35	1061	964.182	149.908	298.466	160.325
110	H2-D1	ENSMUSG00000073411.11	8532.12	-2.55202	0.188883	-13.5111	1.34e-41	2.96e-39	16888.3	13469	13379.2	1832.67	3096.36	2527.25
6739	Olfr91	ENSMUSG00000095377.2	11.1127	-2.55006	0.970352	-2.62798	0.00858936	0.0308638	26.5018	19	11.3701	4.22275	1.78722	3.79467
2202	RP23-455O6.7	ENSMUSG00000109250.1	73.9072	-2.54404	0.499306	-5.09515	3.48e-07	3.83e-06	111.686	121	145.537	30.6149	8.04249	26.5627
4606	Hcn1	ENSMUSG00000021730.8	20.8342	-2.54343	0.733484	-3.46761	0.000525117	0.00276068	35.9667	23	47.7543	5.27844	4.46805	8.538
7329	RP24-413A18.5	ENSMUSG00000094237.2	19.8736	-2.54325	1.03826	-2.44952	0.0143045	0.047262	48.2711	33	20.4661	4.22275	0	13.2813
949	Cyp26b1	ENSMUSG00000063415.12	133.799	-2.54295	0.361257	-7.03917	1.93e-12	4.93e-11	296.252	233	155.77	39.0604	31.2764	47.4333
147	Ccl7	ENSMUSG00000035373.2	1916.31	-2.54182	0.201441	-12.6182	1.68e-36	2.76e-34	3839.92	3021	2952.81	446.556	730.973	506.588
4436	Afm	ENSMUSG00000029369.17	31.8035	-2.5407	0.717698	-3.54006	0.000400031	0.00218367	62.4685	71	29.5622	3.16706	16.085	8.538
2390	AW011738	ENSMUSG00000078349.2	162.865	-2.54055	0.516755	-4.91635	8.82e-07	8.93e-06	378.597	251	204.661	26.3922	94.7227	21.8193
2216	Rarb	ENSMUSG00000017491.9	106.908	-2.53829	0.499906	-5.07753	3.82e-07	4.18e-06	221.479	182	143.263	51.7287	10.7233	32.2547
906	Pear1	ENSMUSG00000028073.15	325.805	-2.53708	0.35315	-7.18415	6.76e-13	1.81e-11	673.903	513	480.954	86.5664	150.126	50.2793
2261	Smoc2	ENSMUSG00000023886.9	209.741	-2.53211	0.502925	-5.03477	4.78e-07	5.12e-06	501.641	358	213.757	21.1137	110.808	53.1253
2949	Angpt4	ENSMUSG00000027460.7	50.4675	-2.52886	0.568909	-4.44511	8.78e-06	7.21e-05	123.044	78	56.8503	16.891	7.14888	20.8707
6790	RP23-242N11.4	ENSMUSG00000104059.1	20.9334	-2.5252	0.966879	-2.6117	0.00900933	0.0321297	41.6457	38	27.2882	6.33412	0	12.3327
3834	RP23-247G3.2	ENSMUSG00000081478.1	90.623	-2.52518	0.653871	-3.86189	0.000112514	0.000710619	144.813	159	159.181	40.1161	2.68083	37.9467
2821	9130008F23Rik	ENSMUSG00000054951.2	36.5438	-2.525	0.556339	-4.5386	5.66e-06	4.86e-05	83.2913	49	54.5763	8.4455	11.6169	12.3327
1834	Nkx1-2	ENSMUSG00000048528.7	360.162	-2.5237	0.457823	-5.51239	3.54e-08	4.67e-07	604.809	624	611.71	126.682	26.8083	166.965
968	Xdh	ENSMUSG00000024066.8	374.482	-2.5176	0.359208	-7.00875	2.4e-12	6.02e-11	814.93	588	510.516	69.6754	184.084	79.688
6686	RP23-60A13.1	ENSMUSG00000082352.1	22.049	-2.51301	0.951065	-2.64231	0.00823421	0.0298178	27.4483	35	50.0283	12.6682	7.14888	0
336	Zfpm2	ENSMUSG00000022306.9	289.843	-2.51222	0.249338	-10.0756	7.09e-24	5.11e-22	602.916	498	378.623	86.5664	87.5738	85.38
2051	Ereg	ENSMUSG00000029377.5	181.001	-2.51025	0.478994	-5.24067	1.6e-07	1.89e-06	367.239	300	256.964	39.0604	101.872	20.8707
4147	Cybb	ENSMUSG00000015340.10	24.8478	-2.50941	0.681066	-3.68453	0.000229129	0.00133792	49.2176	40	37.5212	7.38981	3.57444	11.384
4405	Obscn	ENSMUSG00000061462.17	21.1291	-2.50892	0.705948	-3.55398	0.000379454	0.00208567	32.1807	36	39.7952	3.16706	8.04249	7.58933
5665	Kcnk2	ENSMUSG00000037624.15	41.0625	-2.50736	0.836059	-2.99902	0.00270851	0.0115755	87.0773	59	63.6724	0	21.4466	15.1787
13	Rps18	ENSMUSG00000008668.14	8702.48	-2.50675	0.103505	-24.2185	1.42e-129	2.64e-126	13948.5	14902	15552	2660.33	2727.3	2424.79
1143	Abhd3	ENSMUSG00000002475.15	182.223	-2.50516	0.379794	-6.59611	4.22e-11	8.94e-10	296.252	302	330.869	71.7867	24.1275	68.304
350	Hic1	ENSMUSG00000043099.4	406.002	-2.5039	0.252053	-9.93402	2.96e-23	2.05e-21	891.596	629	550.311	122.46	142.084	100.559
317	Fos	ENSMUSG00000021250.13	8203.89	-2.4993	0.244953	-10.2032	1.92e-24	1.46e-22	15590.6	13345	12891.4	1764.05	3725.46	1906.82
210	Cxcl1	ENSMUSG00000029380.11	1951.29	-2.49802	0.216167	-11.556	6.88e-31	7.94e-29	3892.92	3167	2888	441.277	787.27	531.253
873	Pcdh7	ENSMUSG00000029108.14	494.3	-2.49709	0.342884	-7.28261	3.27e-13	9.08e-12	673.903	558	1288.23	93.9562	173.36	178.349
434	Cd34	ENSMUSG00000016494.9	743.707	-2.49589	0.268567	-9.29338	1.49e-20	8.34e-19	1576.86	1217	997.155	158.353	313.657	199.22
529	Ms4a4d	ENSMUSG00000024678.6	598.869	-2.49478	0.28547	-8.7392	2.35e-18	1.07e-16	1293.86	890	868.673	111.903	246.636	182.144
3251	Cryge	ENSMUSG00000070870.6	32.3268	-2.49436	0.591844	-4.21456	2.5e-05	0.000186408	51.1106	43	70.4944	13.7239	8.04249	7.58933
6665	Rab3c	ENSMUSG00000021700.10	23.3178	-2.49435	0.941476	-2.6494	0.00806348	0.0292944	36.9132	48	34.1102	0	15.1914	5.692
5675	Agtr2	ENSMUSG00000068122.10	318.454	-2.49294	0.831664	-2.99753	0.00272173	0.0116135	726.906	416	479.817	27.4479	205.53	55.0227
6419	RP24-565B3.5	ENSMUSG00000105103.1	27.2458	-2.49283	0.915206	-2.72379	0.00645372	0.024346	33.1272	51	54.5763	15.8353	8.9361	0
674	Lsp1	ENSMUSG00000018819.10	335.259	-2.49249	0.311336	-8.00578	1.19e-15	4.27e-14	696.618	480	532.119	61.2299	143.871	97.7127
298	Csf1	ENSMUSG00000014599.10	2723.69	-2.49067	0.238859	-10.4274	1.86e-25	1.51e-23	5787.8	4412	3674.81	567.96	1102.71	796.88
1391	Ccl11	ENSMUSG00000020676.2	167.308	-2.4891	0.404918	-6.14718	7.89e-10	1.37e-08	336.951	236	279.704	23.2251	78.6377	49.3307
2579	Fbn1	ENSMUSG00000027204.13	5773.75	-2.48731	0.524431	-4.74287	2.11e-06	1.98e-05	12525.9	9190	7683.89	1068.36	2906.02	1268.37
2479	RP23-338C22.7	ENSMUSG00000095512.1	46.0841	-2.48589	0.514911	-4.82781	1.38e-06	1.35e-05	56.7895	78	100.057	9.50119	16.9786	15.1787
3803	RP23-457J22.8	ENSMUSG00000110619.1	30.6237	-2.48198	0.639578	-3.88065	0.000104178	0.000663334	61.522	42	52.3023	11.6126	12.5105	3.79467
399	Slco3a1	ENSMUSG00000025790.14	436.578	-2.4816	0.260745	-9.51737	1.78e-21	1.08e-19	896.328	667	658.327	112.959	103.659	181.195
6606	Vmn1r53	ENSMUSG00000057697.2	23.2231	-2.48063	0.929685	-2.66824	0.00762489	0.0279499	52.0571	39	27.2882	0	13.4042	7.58933
3554	Hist1h4k	ENSMUSG00000064288.4	26.2922	-2.47639	0.615671	-4.02227	5.76e-05	0.000392772	51.1106	36	46.6173	7.38981	7.14888	9.48667
304	Nr4a3	ENSMUSG00000028341.9	980.956	-2.4693	0.237629	-10.3914	2.71e-25	2.16e-23	2040.64	1644	1300.74	259.699	241.275	399.389
1776	Pi15	ENSMUSG00000067780.3	117.022	-2.46653	0.441138	-5.59128	2.25e-08	3.07e-07	285.841	168	140.989	25.3365	55.4038	26.5627
1289	Loxl4	ENSMUSG00000025185.14	131.932	-2.4631	0.390181	-6.31272	2.74e-10	5.15e-09	281.108	173	216.031	43.2832	55.4038	22.768
6877	RP24-79A6.9	ENSMUSG00000106766.1	11.3367	-2.4603	0.952874	-2.58198	0.00982352	0.0345902	11.3579	19	27.2882	2.11137	4.46805	3.79467
1052	Slit1	ENSMUSG00000025020.11	90.424	-2.45971	0.362307	-6.789	1.13e-11	2.6e-10	179.834	119	160.318	26.3922	29.4891	27.5113
1892	Lmx1a	ENSMUSG00000026686.14	159.959	-2.45843	0.452581	-5.43203	5.57e-08	7.13e-07	241.356	311	259.238	67.564	16.085	64.5093
253	Enox1	ENSMUSG00000022012.9	506.029	-2.45725	0.226054	-10.8702	1.6e-27	1.53e-25	922.83	934	711.766	129.85	138.51	199.22
2112	Elfn1	ENSMUSG00000048988.8	77.7451	-2.45609	0.473547	-5.18659	2.14e-07	2.46e-06	155.225	110	129.619	10.5569	25.0211	36.0493
7331	Car6	ENSMUSG00000028972.11	24.0347	-2.45584	1.00294	-2.44863	0.0143402	0.0473669	32.1807	49	40.9322	4.22275	17.8722	0
5944	RP23-355N20.2	ENSMUSG00000095935.1	52.0108	-2.45558	0.847688	-2.89679	0.00377	0.0153584	84.2378	84	95.5086	27.4479	0	20.8707
2088	Tmem59l	ENSMUSG00000035964.8	63.1903	-2.45486	0.470904	-5.21308	1.86e-07	2.15e-06	90.8633	121	109.153	10.5569	28.5955	18.9733
1461	Bche	ENSMUSG00000027792.11	171.436	-2.45403	0.407028	-6.02914	1.65e-09	2.73e-08	239.463	291	339.965	33.782	90.2546	34.152
151	Filip1l	ENSMUSG00000043336.14	1054.93	-2.45057	0.196272	-12.4856	8.95e-36	1.44e-33	2128.66	1681	1541.78	268.145	394.082	315.906
4065	Enpp2	ENSMUSG00000022425.16	27.4119	-2.45011	0.657331	-3.72737	0.000193489	0.0011526	48.2711	50	40.9322	5.27844	14.2978	5.692
188	Junb	ENSMUSG00000052837.6	6855.68	-2.44499	0.206303	-11.8514	2.12e-32	2.72e-30	13105.1	11607	10040.9	1644.76	2901.55	1834.72
4385	Klhl41	ENSMUSG00000075307.3	22.5784	-2.4447	0.685703	-3.56525	0.00036351	0.00200739	28.3948	52	34.1102	5.27844	7.14888	8.538
169	Wnt5a	ENSMUSG00000021994.15	869.321	-2.43944	0.200109	-12.1905	3.49e-34	5e-32	1627.97	1416	1361	197.414	311.87	301.676
1783	Sema3c	ENSMUSG00000028780.13	3019.57	-2.4364	0.43647	-5.58207	2.38e-08	3.23e-07	6358.54	4933	4001.13	590.129	1438.71	795.931
3682	Pla2r1	ENSMUSG00000054580.14	109.268	-2.43544	0.616179	-3.95249	7.73e-05	0.000508651	178.887	186	188.743	21.1137	73.276	7.58933
4064	RP24-441F13.4	ENSMUSG00000094635.2	140.19	-2.43386	0.652963	-3.72741	0.00019346	0.0011526	233.784	254	221.716	65.4526	3.57444	62.612
610	Stard13	ENSMUSG00000016128.14	333.098	-2.43123	0.294493	-8.25564	1.51e-16	6e-15	654.026	571	461.625	68.6197	146.552	96.764
1171	Cmah	ENSMUSG00000016756.17	100.073	-2.42981	0.371531	-6.53998	6.15e-11	1.27e-09	172.262	202	131.893	35.8934	22.3403	36.0493
1202	Trim30d	ENSMUSG00000057596.13	504.93	-2.42862	0.375388	-6.46964	9.82e-11	1.98e-09	1078.05	726	751.561	100.29	278.806	94.8667
192	Ikbke	ENSMUSG00000042349.13	657.325	-2.42686	0.205197	-11.827	2.83e-32	3.57e-30	1335.5	1049	941.442	180.523	243.956	193.528
72	Prss23	ENSMUSG00000039405.7	2942.23	-2.42666	0.158433	-15.3166	5.92e-53	1.99e-50	6019.69	4706	4159.17	899.446	982.077	887.003
4509	Il1rn	ENSMUSG00000026981.15	21.1682	-2.4248	0.691361	-3.50729	0.000452692	0.00243059	42.5922	35	29.5622	4.22275	8.04249	7.58933
3311	Lhx9	ENSMUSG00000019230.14	75.0618	-2.42349	0.580751	-4.17303	3.01e-05	0.000219824	176.994	129	73.9054	10.5569	43.7869	16.1273
7111	RP23-226A4.10	ENSMUSG00000115823.1	16.768	-2.42223	0.964617	-2.51108	0.0120362	0.0409868	32.1807	30	22.7401	0	7.14888	8.538
498	Adam12	ENSMUSG00000054555.11	406.089	-2.41933	0.272412	-8.88113	6.62e-19	3.22e-17	874.559	667	511.653	92.9005	151.914	138.505
812	Aqp1	ENSMUSG00000004655.5	177.958	-2.41694	0.322791	-7.48761	7.01e-14	2.09e-12	380.49	244	275.156	47.5059	75.0632	45.536
1634	Lama2	ENSMUSG00000019899.16	333.04	-2.41423	0.418246	-5.77227	7.82e-09	1.16e-07	654.973	571	457.077	72.8424	193.02	49.3307
2698	Angptl7	ENSMUSG00000028989.3	139.962	-2.41094	0.519768	-4.6385	3.51e-06	3.15e-05	312.343	213	181.921	22.1694	87.5738	22.768
3744	Cspg4	ENSMUSG00000032911.6	165.545	-2.4098	0.616011	-3.91195	9.16e-05	0.000592136	380.49	226	229.675	42.2275	106.34	8.538
5598	RP23-231M4.3	ENSMUSG00000070619.5	2280.91	-2.40862	0.795774	-3.02676	0.0024719	0.0106911	3504.86	3966	4045.47	1020.85	132.254	1016.02
1752	Prr16	ENSMUSG00000073565.4	103.879	-2.4077	0.428428	-5.61986	1.91e-08	2.64e-07	223.372	165	136.441	16.891	46.4677	35.1007
3064	Sardh	ENSMUSG00000009614.16	73.5295	-2.40657	0.552234	-4.35788	1.31e-05	0.000103788	151.439	120	100.057	12.6682	44.6805	12.3327
522	Bmp4	ENSMUSG00000021835.15	371.104	-2.40649	0.273943	-8.78464	1.57e-18	7.28e-17	699.458	591	582.147	163.632	112.595	77.7907
5903	RP23-281F13.4	ENSMUSG00000032057.9	29.4444	-2.39948	0.822928	-2.91579	0.0035479	0.014554	57.736	67	23.8771	7.38981	18.7658	1.89733
3747	Ahnak2	ENSMUSG00000072812.4	48.0785	-2.39742	0.613098	-3.91033	9.22e-05	0.00059565	113.579	82	46.6173	25.3365	14.2978	6.64067
2954	Prkcdbp	ENSMUSG00000037060.3	185.985	-2.39733	0.539807	-4.44108	8.95e-06	7.34e-05	385.222	303	250.141	13.7239	112.595	51.228
4991	Mageb10-ps	ENSMUSG00000082033.3	21.9682	-2.39505	0.728801	-3.28628	0.00101519	0.00492442	43.5387	32	35.2472	4.22275	4.46805	12.3327
6053	Tmem26	ENSMUSG00000060044.8	13.9885	-2.39319	0.839316	-2.85136	0.0043532	0.017415	22.7158	16	31.8362	4.22275	5.36166	3.79467
1408	Ctla2a	ENSMUSG00000044258.10	111.986	-2.39271	0.391459	-6.11229	9.82e-10	1.69e-08	240.409	148	176.236	31.6706	50.9358	24.6653
206	Adamts4	ENSMUSG00000006403.13	1287.32	-2.39126	0.205556	-11.6332	2.8e-31	3.29e-29	2760.92	1927	1799.88	352.6	487.911	395.594
598	Pappa	ENSMUSG00000028370.7	1328.79	-2.38999	0.28677	-8.33418	7.8e-17	3.16e-15	2981.45	2008	1706.65	281.868	621.953	372.826
2313	Tmem156	ENSMUSG00000037913.12	55.4347	-2.38856	0.479121	-4.9853	6.19e-07	6.48e-06	85.1843	84	110.29	15.8353	25.9147	11.384
300	Samd4	ENSMUSG00000021838.17	501.695	-2.38756	0.229157	-10.4189	2.03e-25	1.64e-23	1096.98	731	699.259	146.741	163.531	172.657
381	Cd44	ENSMUSG00000005087.17	2471.1	-2.38715	0.244917	-9.74677	1.9e-22	1.21e-20	4989.91	4287	3171.11	576.405	1113.44	688.732
1159	Slfn5	ENSMUSG00000054404.13	202.164	-2.38708	0.363575	-6.56557	5.18e-11	1.08e-09	471.353	279	268.334	46.4502	94.7227	53.1253
1633	Pcdh18	ENSMUSG00000037892.13	318.176	-2.38705	0.41345	-5.77348	7.77e-09	1.15e-07	745.836	506	351.335	52.7844	172.467	80.6367
666	Tgfb1i1	ENSMUSG00000030782.16	361.726	-2.38308	0.296896	-8.02666	1e-15	3.64e-14	803.572	563	454.803	110.847	153.701	84.4313
7029	RP23-16N3.3	ENSMUSG00000095673.1	38.851	-2.38185	0.939307	-2.53575	0.0112207	0.0386554	109.793	47	38.6582	15.8353	0	21.8193
341	Rex2	ENSMUSG00000067919.8	1768.41	-2.3811	0.237446	-10.028	1.15e-23	8.15e-22	3175.48	3030	2695.84	540.512	371.742	796.88
2033	Slc9a9	ENSMUSG00000031129.9	109.694	-2.37976	0.452471	-5.25947	1.44e-07	1.72e-06	206.335	204	142.126	22.1694	60.7655	22.768
5027	Gbp7	ENSMUSG00000040253.15	446.685	-2.3794	0.72767	-3.26989	0.00107588	0.00518303	886.863	644	717.451	61.2299	298.466	72.0987
364	Ptprv	ENSMUSG00000097993.7	980.122	-2.37777	0.241677	-9.83862	7.68e-23	5.11e-21	1976.28	1560	1396.24	253.365	439.656	255.191
1387	Hp	ENSMUSG00000031722.10	164.896	-2.37649	0.386424	-6.14996	7.75e-10	1.35e-08	308.557	226	295.622	31.6706	85.7866	41.7413
1982	RP23-58L22.2	ENSMUSG00000097327.7	53.6938	-2.37542	0.446887	-5.31549	1.06e-07	1.3e-06	106.954	88	75.0424	17.9467	14.2978	19.922
77	Hist1h2bc	ENSMUSG00000018102.5	949.449	-2.37404	0.156706	-15.1496	7.62e-52	2.4e-49	1760.48	1525	1490.62	267.089	325.274	328.239
950	Kctd11	ENSMUSG00000046731.4	401.033	-2.37327	0.337193	-7.03832	1.95e-12	4.96e-11	897.275	690	429.789	122.46	183.19	83.4827
1869	Adamts6	ENSMUSG00000046169.10	138.754	-2.37125	0.433696	-5.46755	4.56e-08	5.91e-07	290.573	237	170.551	21.1137	70.5952	42.69
6453	Tnip3	ENSMUSG00000044162.12	44.2758	-2.36872	0.87318	-2.71275	0.00667267	0.0250351	105.061	62	55.7133	0	27.7019	15.1787
3061	Alpk1	ENSMUSG00000028028.11	40.3692	-2.36718	0.542982	-4.35959	1.3e-05	0.000103083	83.2913	65	54.5763	14.7796	16.9786	7.58933
1811	F8	ENSMUSG00000031196.13	94.1079	-2.36705	0.426558	-5.54919	2.87e-08	3.84e-07	211.068	173	88.6865	34.8377	28.5955	28.46
4718	RP24-151H6.5	ENSMUSG00000087684.1	23.8808	-2.36657	0.695543	-3.40247	0.000667797	0.00342745	53.0036	26	40.9322	8.4455	4.46805	10.4353
5607	Gm25908	ENSMUSG00000088249.1	17.4132	-2.36573	0.782466	-3.02343	0.00249928	0.0107937	29.3413	31	27.2882	2.11137	7.14888	7.58933
2272	Npy1r	ENSMUSG00000036437.6	73.6661	-2.36563	0.470781	-5.0249	5.04e-07	5.37e-06	139.134	104	127.345	10.5569	26.8083	34.152
1291	Abcg3	ENSMUSG00000029299.14	83.8078	-2.36445	0.374655	-6.311	2.77e-10	5.2e-09	133.455	133	154.633	30.6149	32.17	18.9733
1501	Pcdhb22	ENSMUSG00000073591.4	85.5403	-2.36326	0.396106	-5.96622	2.43e-09	3.92e-08	177.941	121	130.756	30.6149	33.9572	18.9733
19	Gm3608	ENSMUSG00000067017.5	2717.63	-2.36174	0.111684	-21.1466	2.96e-99	3.78e-96	4339.67	4696	4615.11	825.547	886.461	942.975
289	Ehd2	ENSMUSG00000074364.6	1628.96	-2.36171	0.225023	-10.4954	9.07e-26	7.6e-24	3306.1	2606	2270.6	405.384	711.314	474.333
1966	Cped1	ENSMUSG00000062980.15	242.245	-2.35705	0.440709	-5.34831	8.88e-08	1.09e-06	523.41	401	292.211	35.8934	141.19	59.766
2528	Svep1	ENSMUSG00000028369.15	1589.87	-2.35453	0.492024	-4.78539	1.71e-06	1.63e-05	3416.84	2508	2054.57	300.871	830.164	428.797
909	Runx1	ENSMUSG00000022952.16	547.121	-2.35406	0.328177	-7.17316	7.33e-13	1.95e-11	1156.61	862	727.684	122.46	286.849	127.121
7296	RP24-324D14.2	ENSMUSG00000100704.1	26.5768	-2.35303	0.956549	-2.45992	0.013897	0.0461233	28.3948	65	39.7952	15.8353	0	10.4353
1017	Jph2	ENSMUSG00000017817.11	272.532	-2.35187	0.343195	-6.85285	7.24e-12	1.72e-10	579.253	462	326.321	80.2322	130.467	56.92
5375	Scn4a	ENSMUSG00000001027.7	19.1719	-2.34881	0.753417	-3.11754	0.0018237	0.00821452	32.1807	30	34.1102	4.22275	10.7233	3.79467
423	Osbpl5	ENSMUSG00000037606.18	691.295	-2.34694	0.249885	-9.39206	5.88e-21	3.37e-19	1442.45	1090	934.62	157.297	281.487	241.91
1899	Fxyd4	ENSMUSG00000004988.9	67.5934	-2.34578	0.432625	-5.4222	5.89e-08	7.51e-07	91.8098	137	110.29	19.0024	30.3827	17.076
3711	RP23-16N3.2	ENSMUSG00000096640.3	112.724	-2.34457	0.596914	-3.92782	8.57e-05	0.000559325	167.529	205	192.154	66.5083	6.25527	38.8953
196	Cfh	ENSMUSG00000026365.15	1089.86	-2.34358	0.198785	-11.7895	4.42e-32	5.46e-30	2146.64	1733	1583.85	275.534	377.997	422.157
186	Adamts1	ENSMUSG00000022893.14	3403.38	-2.33977	0.197102	-11.8708	1.68e-32	2.18e-30	7154.54	5118	4779.98	935.339	1385.1	1047.33
1631	Colgalt2	ENSMUSG00000032649.14	268.815	-2.3389	0.404586	-5.78097	7.43e-09	1.1e-07	422.136	466	458.214	103.457	32.17	130.916
980	Nov	ENSMUSG00000037362.8	615.642	-2.33881	0.336031	-6.9601	3.4e-12	8.4e-11	1133.9	1071	880.043	122.46	342.253	144.197
5223	Ifi44	ENSMUSG00000028037.13	715.724	-2.33675	0.733436	-3.18603	0.0014424	0.00668728	1465.17	1084	1035.81	84.455	481.656	143.249
3910	Cdh10	ENSMUSG00000022321.15	44.7249	-2.33665	0.612064	-3.81765	0.000134727	0.000834577	106.007	84	34.1102	8.4455	19.6594	16.1273
3578	Bmpr1b	ENSMUSG00000052430.15	57.2545	-2.3366	0.582397	-4.01204	6.02e-05	0.000407399	113.579	75	97.7826	34.8377	7.14888	15.1787
644	Fgf7	ENSMUSG00000027208.14	572.307	-2.33441	0.286939	-8.13558	4.1e-16	1.54e-14	1081.84	967	817.508	139.351	287.742	140.403
405	Cxcl5	ENSMUSG00000029371.7	3562.7	-2.33367	0.245533	-9.5045	2.01e-21	1.2e-19	6949.15	5441	5448.54	711.533	1603.14	1222.83
3354	Tspan18	ENSMUSG00000027217.13	75.704	-2.33012	0.562337	-4.14363	3.42e-05	0.000246811	123.991	159	95.5086	40.1161	7.14888	28.46
2010	Pcdhgb4	ENSMUSG00000103585.1	92.2271	-2.32781	0.440956	-5.279	1.3e-07	1.56e-06	135.348	115	211.483	16.891	35.7444	38.8953
579	Col16a1	ENSMUSG00000040690.15	1086.9	-2.3271	0.275573	-8.44459	3.05e-17	1.28e-15	2393.68	1645	1399.66	275.534	520.081	287.446
245	H2-Q6	ENSMUSG00000073409.12	776.854	-2.32454	0.211993	-10.9652	5.62e-28	5.55e-26	1611.88	1089	1184.76	219.583	246.636	309.265
1194	Hoxc6	ENSMUSG00000001661.5	181.103	-2.32148	0.357912	-6.48618	8.8e-11	1.79e-09	335.058	348	222.853	40.1161	89.361	51.228
1655	Islr	ENSMUSG00000037206.15	237.853	-2.31713	0.403954	-5.73612	9.69e-09	1.42e-07	529.089	361	299.033	40.1161	129.573	68.304
4562	Hoxa11os	ENSMUSG00000086427.8	44.4476	-2.31705	0.664883	-3.48491	0.000492311	0.00261261	76.6659	90	55.7133	6.33412	30.3827	7.58933
4084	Mgam	ENSMUSG00000068587.9	45.5572	-2.31667	0.623212	-3.7173	0.000201365	0.00119394	99.3817	66	62.5354	4.22275	24.1275	17.076
7336	Veph1	ENSMUSG00000027831.9	29.8572	-2.31493	0.945781	-2.44764	0.0143794	0.0474642	53.0036	61	35.2472	8.4455	21.4466	0
4569	Pcdhga8	ENSMUSG00000103897.1	98.5915	-2.31478	0.664851	-3.48165	0.000498331	0.00264108	338.844	97	56.8503	17.9467	57.191	23.7167
6055	Hist1h2bm	ENSMUSG00000114279.1	17.4925	-2.31465	0.811802	-2.85125	0.00435478	0.0174161	15.1439	29	43.2063	7.38981	3.57444	6.64067
335	Inhbb	ENSMUSG00000037035.5	1473.33	-2.31377	0.22964	-10.0756	7.08e-24	5.11e-22	2865.03	2559	1936.32	404.328	670.208	405.081
152	Adam23	ENSMUSG00000025964.15	576.37	-2.3122	0.185557	-12.4608	1.22e-35	1.94e-33	925.67	855	1098.35	174.188	185.871	219.142
2713	Igf2	ENSMUSG00000048583.16	14372.4	-2.3118	0.499254	-4.63051	3.65e-06	3.26e-05	23423.8	31305	17049.4	3200.84	7704.71	3550.86
5974	RP23-471B6.2	ENSMUSG00000087143.9	20.7376	-2.31161	0.801776	-2.88311	0.00393771	0.0159611	42.5922	38	22.7401	13.7239	3.57444	3.79467
4118	Slc4a10	ENSMUSG00000026904.17	79.4863	-2.31049	0.624757	-3.69822	0.000217113	0.00127667	110.74	152	134.167	16.891	7.14888	55.9713
499	Fas	ENSMUSG00000024778.12	561.757	-2.30714	0.259883	-8.87759	6.83e-19	3.32e-17	1188.79	779	836.837	136.184	246.636	183.093
1840	Fbxl12os	ENSMUSG00000062470.10	167.264	-2.30275	0.418185	-5.50654	3.66e-08	4.82e-07	274.483	323	236.497	77.0652	22.3403	70.2013
7432	Cyp4v3	ENSMUSG00000079057.4	44.7294	-2.30221	0.949632	-2.42432	0.0153373	0.049972	83.2913	57	83.0015	8.4455	36.638	0
2347	Zic1	ENSMUSG00000032368.14	60.003	-2.30071	0.464609	-4.95192	7.35e-07	7.58e-06	128.723	90	80.7275	12.6682	23.2339	24.6653
1274	RP23-456K21.7	ENSMUSG00000091269.2	111.736	-2.30027	0.362883	-6.33887	2.31e-10	4.4e-09	160.904	180	216.031	48.5616	24.1275	40.7927
6765	Bach2	ENSMUSG00000040270.16	528.511	-2.29936	0.878369	-2.61776	0.00885092	0.0316814	945.546	851	839.111	80.2322	49.1486	406.029
221	Gria3	ENSMUSG00000001986.16	913.186	-2.29895	0.201654	-11.4005	4.16e-30	4.56e-28	1578.75	1567	1408.75	270.256	403.912	250.448
154	Ecm1	ENSMUSG00000028108.15	1915.48	-2.29391	0.184156	-12.4564	1.29e-35	2.03e-33	3737.7	3060	2749.28	541.568	796.207	608.095
2085	Dach1	ENSMUSG00000055639.16	60.7806	-2.29186	0.439468	-5.21508	1.84e-07	2.13e-06	101.275	104	97.7826	12.6682	21.4466	27.5113
740	Cd248	ENSMUSG00000056481.6	2012.91	-2.29136	0.294863	-7.77094	7.79e-15	2.55e-13	4105.88	2996	2927.79	386.382	1058.03	603.352
1067	Ctsk	ENSMUSG00000028111.4	911.727	-2.29086	0.339052	-6.75668	1.41e-11	3.2e-10	1910.02	1449	1183.62	244.919	512.039	170.76
1744	Gap43	ENSMUSG00000047261.9	233.439	-2.29059	0.407183	-5.62545	1.85e-08	2.57e-07	492.176	362	309.266	46.4502	137.616	53.1253
85	Marveld1	ENSMUSG00000044345.9	3826.35	-2.29029	0.156308	-14.6524	1.3e-48	3.71e-46	6609.36	6908	5542.91	1398.79	1058.03	1441.02
795	Rbms3	ENSMUSG00000039607.15	518.477	-2.28889	0.303109	-7.55137	4.31e-14	1.31e-12	1086.57	763	733.369	138.295	266.296	123.327
4583	Atoh8	ENSMUSG00000037621.8	45.6076	-2.2884	0.658223	-3.47664	0.000507748	0.00268276	115.472	57	54.5763	13.7239	5.36166	27.5113
476	Slc25a24	ENSMUSG00000040322.10	639.798	-2.28603	0.25387	-9.00474	2.16e-19	1.1e-17	1403.65	907	875.495	162.576	268.083	221.988
6156	Cacnb4	ENSMUSG00000017412.15	24.3719	-2.286	0.810708	-2.81975	0.00480609	0.0189051	61.522	28	31.8362	4.22275	3.57444	17.076
955	Psmb8	ENSMUSG00000024338.14	281.702	-2.28389	0.32482	-7.03124	2.05e-12	5.19e-11	512.999	443	446.844	71.7867	150.126	65.458
563	Mrc2	ENSMUSG00000020695.14	3091.25	-2.28327	0.268146	-8.51502	1.67e-17	7.16e-16	6445.61	4669	4272.87	710.478	1584.37	865.184
553	Arhgap31	ENSMUSG00000022799.4	243.992	-2.27821	0.265934	-8.56683	1.06e-17	4.66e-16	502.587	385	326.321	73.8981	97.4035	78.7393
1109	Arhgdib	ENSMUSG00000030220.13	612.858	-2.27313	0.341453	-6.65724	2.79e-11	6.09e-10	1150.93	997	899.372	173.133	347.614	109.097
3247	Trim30a	ENSMUSG00000030921.17	1847.9	-2.27259	0.53863	-4.2192	2.45e-05	0.000182824	3425.36	2564	3197.26	329.374	1117.01	454.411
808	Fap	ENSMUSG00000000392.17	335.863	-2.27229	0.302949	-7.50058	6.35e-14	1.9e-12	775.177	432	462.762	82.3436	136.722	126.173
5535	Ecm2	ENSMUSG00000043631.8	19.5437	-2.27199	0.744052	-3.05354	0.00226158	0.00989415	38.8062	39	19.3291	5.27844	5.36166	9.48667
577	Col10a1	ENSMUSG00000039462.4	171.062	-2.27197	0.268984	-8.4465	3e-17	1.26e-15	325.593	254	270.608	63.3412	62.5527	50.2793
751	Klhl3	ENSMUSG00000014164.15	191.797	-2.27117	0.293007	-7.75125	9.1e-15	2.93e-13	308.557	361	284.252	44.3389	78.6377	73.996
5097	Il11	ENSMUSG00000004371.14	31.889	-2.27028	0.700762	-3.23973	0.00119641	0.00568396	63.415	45	50.0283	8.4455	3.57444	20.8707
807	Fgl2	ENSMUSG00000039899.5	170.97	-2.26783	0.301885	-7.51223	5.81e-14	1.74e-12	340.737	294	214.894	48.5616	68.808	58.8173
3715	Adra1d	ENSMUSG00000027335.9	32.2238	-2.26743	0.577542	-3.926	8.64e-05	0.000562986	55.8431	54	50.0283	16.891	8.04249	8.538
384	Zfp36	ENSMUSG00000044786.6	4111.22	-2.26523	0.234457	-9.66162	4.39e-22	2.77e-20	7831.28	6769	5820.34	1062.02	2048.15	1136.5
973	Tnfaip2	ENSMUSG00000021281.15	540.549	-2.26349	0.32332	-7.00077	2.55e-12	6.34e-11	919.044	1187	578.736	122.46	267.189	168.863
2371	Pde4b	ENSMUSG00000028525.16	107.24	-2.26347	0.458915	-4.93222	8.13e-07	8.3e-06	252.713	163	117.112	21.1137	56.2974	33.2033
1984	Osr1	ENSMUSG00000048387.8	131.411	-2.2631	0.425879	-5.31396	1.07e-07	1.31e-06	261.232	228	163.729	24.2808	73.276	37.9467
4581	RP23-231C16.2	ENSMUSG00000105603.1	89.3107	-2.2629	0.650833	-3.47693	0.000507199	0.00268077	96.5422	166	180.784	35.8934	4.46805	52.1767
3518	Timp2	ENSMUSG00000017466.9	9330.22	-2.26213	0.559048	-4.04639	5.2e-05	0.000358015	18720.7	15272	12332	1799.95	5576.13	2280.59
2399	Hmcn1	ENSMUSG00000066842.18	324.8	-2.25963	0.460313	-4.90889	9.16e-07	9.25e-06	689.046	520	403.637	33.782	189.445	112.891
326	Col4a5	ENSMUSG00000031274.16	1576.38	-2.2596	0.222739	-10.1446	3.5e-24	2.6e-22	3039.19	2570	2216.03	416.996	740.803	475.282
2780	Pcdhgb6	ENSMUSG00000103088.1	112.215	-2.25894	0.493432	-4.57801	4.69e-06	4.09e-05	170.369	179	208.072	12.6682	65.2335	37.9467
1821	Timp3	ENSMUSG00000020044.13	7080.02	-2.25848	0.408049	-5.53482	3.12e-08	4.14e-07	14683.9	11156	9297.3	1587.75	3624.48	2130.71
3152	Nlrc5	ENSMUSG00000074151.13	162.906	-2.25719	0.525561	-4.29483	1.75e-05	0.000134311	324.647	217	267.197	19.0024	112.595	36.998
5472	Krt13	ENSMUSG00000044041.4	23.4559	-2.25703	0.732138	-3.08279	0.00205071	0.00907554	41.6457	34	40.9322	4.22275	15.1914	4.74333
5145	Gm10139	ENSMUSG00000063905.2	19.6457	-2.25529	0.701137	-3.21662	0.00129709	0.00610238	33.1272	29	35.2472	9.50119	6.25527	4.74333
3775	Mab21l2	ENSMUSG00000057777.4	69.1091	-2.25269	0.578175	-3.89622	9.77e-05	0.00062675	176.048	76	90.9605	8.4455	36.638	26.5627
878	H2-T23	ENSMUSG00000067212.8	532.81	-2.25128	0.309296	-7.27873	3.37e-13	9.29e-12	1011.8	768	862.988	106.624	282.381	165.068
2870	Pcdh9	ENSMUSG00000055421.8	150.816	-2.2509	0.499679	-4.5047	6.65e-06	5.61e-05	274.483	245	228.538	17.9467	39.3188	99.61
448	RP23-384D6.6	ENSMUSG00000056300.14	1991.41	-2.24997	0.243606	-9.23611	2.56e-20	1.38e-18	4394.56	3476	2002.27	632.357	733.654	709.603
3630	Col24a1	ENSMUSG00000028197.4	56.4846	-2.24649	0.563911	-3.98377	6.78e-05	0.000452478	120.205	77	83.0015	6.33412	27.7019	24.6653
3484	Duxbl1	ENSMUSG00000048502.14	39.4935	-2.24572	0.552642	-4.06361	4.83e-05	0.000335839	74.7729	72	48.8913	15.8353	17.8722	7.58933
119	Ddr2	ENSMUSG00000026674.9	3935.64	-2.24481	0.168992	-13.2835	2.89e-40	5.87e-38	7736.63	6455	5308.68	1178.15	1552.2	1383.16
213	Phlda1	ENSMUSG00000020205.8	1074.38	-2.2445	0.195267	-11.4945	1.41e-30	1.6e-28	1986.69	1911	1425.81	328.319	454.848	339.623
3195	Alx4	ENSMUSG00000040310.12	86.5602	-2.24355	0.526609	-4.26036	2.04e-05	0.000154684	176.994	119	133.03	25.3365	53.6166	11.384
3357	Hist1h4h	ENSMUSG00000060981.7	53.0341	-2.24119	0.541147	-4.14156	3.45e-05	0.00024882	104.114	64	94.3716	21.1137	8.04249	26.5627
1389	RP23-4G2.6	ENSMUSG00000113911.1	124.152	-2.24053	0.36443	-6.14804	7.84e-10	1.37e-08	221.479	214	179.647	25.3365	44.6805	59.766
3188	Wisp1	ENSMUSG00000005124.10	2383.57	-2.24043	0.525326	-4.26484	2e-05	0.000151898	5056.16	3854	2893.68	482.449	1413.69	601.455
1063	Serpina3i	ENSMUSG00000079014.4	179.166	-2.23987	0.331134	-6.76424	1.34e-11	3.05e-10	293.413	284	310.403	40.1161	92.0418	55.0227
215	H2-K1	ENSMUSG00000061232.15	6674.19	-2.23822	0.195094	-11.4726	1.81e-30	2.04e-28	13849.1	10658	8535.51	1884.4	2723.72	2394.43
2064	Plcb1	ENSMUSG00000051177.16	149.607	-2.23812	0.427856	-5.231	1.69e-07	1.98e-06	327.486	244	169.414	25.3365	53.6166	77.7907
2527	Tnc	ENSMUSG00000028364.15	9364.04	-2.23532	0.467112	-4.78541	1.71e-06	1.63e-05	19085.1	14323	12934.6	2179.99	5248.17	2413.41
2970	Robo2	ENSMUSG00000052516.18	159.622	-2.23491	0.504261	-4.43206	9.33e-06	7.61e-05	353.988	234	202.387	20.0581	103.659	43.6387
3499	Itga4	ENSMUSG00000027009.18	149.197	-2.23084	0.550162	-4.05489	5.02e-05	0.000347125	292.466	239	206.935	10.5569	90.2546	55.9713
464	Mgst1	ENSMUSG00000008540.11	527.638	-2.22911	0.245307	-9.08699	1.02e-19	5.31e-18	1041.14	840	728.821	135.128	238.594	182.144
3471	Cadps	ENSMUSG00000054423.14	87.0368	-2.22711	0.546765	-4.07324	4.64e-05	0.000323444	144.813	150	135.304	33.782	8.04249	50.2793
2314	RP24-475C24.13	ENSMUSG00000094685.2	54.5737	-2.22607	0.44665	-4.98393	6.23e-07	6.52e-06	66.2545	99	104.605	17.9467	18.7658	20.8707
3099	Creb5	ENSMUSG00000053007.9	60.4586	-2.22597	0.513716	-4.33308	1.47e-05	0.000114876	115.472	105	78.4535	22.1694	32.17	9.48667
1550	Nt5e	ENSMUSG00000032420.8	499.337	-2.22577	0.37855	-5.87971	4.11e-09	6.42e-08	781.803	955	731.095	205.859	66.1271	256.14
2788	Kcnn3	ENSMUSG00000000794.9	100.306	-2.22244	0.486881	-4.56464	5e-06	4.35e-05	229.998	92	173.962	20.0581	54.5102	31.306
642	Cpq	ENSMUSG00000039007.10	411.954	-2.22039	0.272663	-8.14337	3.84e-16	1.45e-14	850.897	682	502.557	114.014	189.445	132.813
3232	Hist1h2be	ENSMUSG00000047246.7	42.6841	-2.21925	0.524645	-4.23	2.34e-05	0.000175086	61.522	72	77.3165	12.6682	9.82971	22.768
761	Bmper	ENSMUSG00000031963.8	332.12	-2.21857	0.288443	-7.69154	1.45e-14	4.63e-13	695.672	521	424.104	82.3436	151.02	118.583
458	Tgfb2	ENSMUSG00000039239.14	715.227	-2.2182	0.243023	-9.12752	7.01e-20	3.71e-18	1482.21	1091	959.634	196.358	329.742	232.423
4547	Oas1h	ENSMUSG00000001168.16	39.1065	-2.21697	0.635437	-3.48889	0.000485039	0.0025825	54.8966	62	76.1795	19.0024	18.7658	3.79467
274	Pak3	ENSMUSG00000031284.16	445.433	-2.21589	0.208163	-10.645	1.84e-26	1.63e-24	876.452	682	640.135	179.467	146.552	147.992
3190	Plac8	ENSMUSG00000029322.12	90.0908	-2.2154	0.519532	-4.26423	2.01e-05	0.000152268	173.208	132	139.852	23.2251	58.9783	13.2813
5214	RP23-397A19.1	ENSMUSG00000074734.3	33.1432	-2.21526	0.694778	-3.18844	0.0014304	0.00664311	20.8228	52	90.9605	8.4455	14.2978	12.3327
564	Aebp1	ENSMUSG00000020473.13	4853.04	-2.21097	0.259747	-8.51203	1.71e-17	7.34e-16	9723.32	7487	6736.77	1132.75	2572.7	1465.69
3681	RP23-290N23.6	ENSMUSG00000113854.1	42.3577	-2.21025	0.559185	-3.95263	7.73e-05	0.000508499	70.9869	82	55.7133	22.1694	7.14888	16.1273
4818	RP24-192J22.1	ENSMUSG00000097141.2	25.8412	-2.20756	0.656785	-3.36116	0.000776166	0.00390097	38.8062	41	47.7543	8.4455	14.2978	4.74333
2078	Runx2	ENSMUSG00000039153.16	137.936	-2.20646	0.422881	-5.21769	1.81e-07	2.11e-06	273.536	232	175.099	30.6149	82.2121	34.152
1092	Rnf150	ENSMUSG00000047747.10	303.529	-2.20583	0.329726	-6.6899	2.23e-11	4.95e-10	570.735	498	428.652	67.564	167.999	88.226
615	RP23-384D6.7	ENSMUSG00000081998.1	168.09	-2.20515	0.267615	-8.24001	1.72e-16	6.78e-15	264.071	312	252.416	66.5083	50.9358	62.612
1288	Pdzd2	ENSMUSG00000022197.16	304.373	-2.20454	0.349175	-6.31355	2.73e-10	5.13e-09	619.006	440	442.296	60.1742	167.999	96.764
5996	Skint8	ENSMUSG00000078599.9	17.0014	-2.20448	0.766497	-2.87604	0.00402699	0.0162631	26.5018	21	36.3842	4.22275	5.36166	8.538
325	Tcp11l2	ENSMUSG00000020034.7	359.221	-2.20395	0.217169	-10.1486	3.36e-24	2.51e-22	716.495	519	535.53	120.348	134.935	129.019
3629	Thbs2	ENSMUSG00000023885.8	7654.82	-2.2026	0.552857	-3.98404	6.78e-05	0.000452104	16092.3	11599	10040.9	1508.58	4648.56	2039.63
1127	Prg4	ENSMUSG00000006014.16	223.714	-2.19873	0.331655	-6.62958	3.37e-11	7.23e-10	477.032	217	408.185	82.3436	88.4674	69.2527
3250	Zfp46	ENSMUSG00000051351.14	279.581	-2.19634	0.521111	-4.21473	2.5e-05	0.000186329	94.6492	656	626.491	95.0119	100.978	104.353
236	Apod	ENSMUSG00000022548.14	1669.41	-2.19508	0.19714	-11.1346	8.51e-29	8.73e-27	2972.93	2218	3031.26	465.558	730.079	598.609
5413	RP23-331E5.6	ENSMUSG00000004360.9	18.8596	-2.19448	0.706905	-3.10435	0.00190701	0.00853097	28.3948	36	28.4252	8.4455	7.14888	4.74333
2447	Antxr1	ENSMUSG00000033420.12	2774.97	-2.19388	0.450568	-4.86913	1.12e-06	1.11e-05	5756.57	4212	3695.27	658.749	1598.67	728.576
3513	Abca12	ENSMUSG00000050296.14	47.9668	-2.19319	0.541807	-4.04793	5.17e-05	0.000356183	69.0939	110	56.8503	25.3365	16.085	10.4353
1175	Hs6st2	ENSMUSG00000062184.11	830.696	-2.19305	0.336182	-6.52341	6.87e-11	1.42e-09	1789.82	1333	967.593	180.523	479.869	233.372
259	Clca3b	ENSMUSG00000037033.9	504.142	-2.19231	0.202622	-10.8197	2.78e-27	2.6e-25	850.897	782	848.207	206.915	137.616	199.22
4843	Samd15	ENSMUSG00000090812.8	25.1049	-2.19173	0.65421	-3.35019	0.000807553	0.00403777	56.7895	36	30.6992	9.50119	6.25527	11.384
4720	Kcnd2	ENSMUSG00000060882.5	32.2984	-2.19132	0.644064	-3.40233	0.000668131	0.00342796	67.201	36	55.7133	15.8353	14.2978	4.74333
1018	Parp3	ENSMUSG00000023249.15	628.024	-2.18962	0.319527	-6.85269	7.25e-12	1.72e-10	1177.44	1026	888.002	127.738	359.231	189.733
845	Ghr	ENSMUSG00000055737.12	731.4	-2.18867	0.296642	-7.37815	1.61e-13	4.6e-12	1520.07	1104	975.552	181.578	399.444	207.758
3687	Lama4	ENSMUSG00000019846.11	2513.08	-2.18844	0.554111	-3.94946	7.83e-05	0.000514429	5129.04	3719	3517.9	467.669	1549.52	695.373
3028	Mmp16	ENSMUSG00000028226.15	66.891	-2.1883	0.498568	-4.38917	1.14e-05	9.1e-05	98.4352	131	100.057	12.6682	40.2125	18.9733
2455	Serpina3h	ENSMUSG00000041449.16	147.912	-2.18742	0.450183	-4.85896	1.18e-06	1.16e-05	327.486	221	179.647	25.3365	88.4674	45.536
4157	Serpina3g	ENSMUSG00000041481.16	751.976	-2.18726	0.594521	-3.67904	0.000234116	0.00136375	1585.37	1173	941.442	152.019	496.847	163.171
2941	Ttll7	ENSMUSG00000036745.15	60.3775	-2.18702	0.491308	-4.45144	8.53e-06	7.02e-05	123.044	81	93.2346	10.5569	25.0211	29.4087
1089	Gng11	ENSMUSG00000032766.9	174.998	-2.18579	0.325912	-6.7067	1.99e-11	4.43e-10	310.45	320	230.812	42.2275	85.7866	60.7147
534	Fam46a	ENSMUSG00000032265.14	1543.33	-2.18456	0.251164	-8.69776	3.38e-18	1.53e-16	3109.23	2250	2231.94	359.989	760.462	548.329
136	Rbpsuh-rs3	ENSMUSG00000079575.3	1390.22	-2.18076	0.169347	-12.8775	6.02e-38	1.07e-35	2279.15	2291	2264.92	387.437	533.485	585.327
2009	RP23-167L1.2	ENSMUSG00000033255.8	75.0075	-2.17956	0.412825	-5.27963	1.29e-07	1.56e-06	84.2378	130	154.633	23.2251	29.4891	28.46
775	C1ra	ENSMUSG00000055172.10	1093.12	-2.17917	0.285946	-7.6209	2.52e-14	7.87e-13	2211.01	1659	1503.12	292.425	608.548	284.6
5624	Olfm4	ENSMUSG00000022026.7	23.2475	-2.17855	0.722127	-3.01685	0.00255417	0.0109939	23.6623	36	54.5763	8.4455	4.46805	12.3327
741	Tmtc2	ENSMUSG00000036019.8	196.568	-2.17666	0.280173	-7.76898	7.91e-15	2.59e-13	339.791	298	328.595	51.7287	92.0418	69.2527
5507	A230028O05Rik	ENSMUSG00000096960.1	23.5234	-2.17656	0.709735	-3.06673	0.00216417	0.00951615	34.0737	37	44.3433	14.7796	7.14888	3.79467
6275	RP24-233B16.4	ENSMUSG00000111089.1	20.2543	-2.17409	0.782666	-2.7778	0.00547277	0.0211199	34.0737	37	28.4252	4.22275	3.57444	14.23
2234	Zfp608	ENSMUSG00000052713.8	296.235	-2.17361	0.429381	-5.06219	4.14e-07	4.49e-06	608.595	441	405.911	42.2275	187.658	92.0207
1737	RP23-205D10.2	ENSMUSG00000085786.1	125.645	-2.17321	0.385702	-5.63444	1.76e-08	2.45e-07	253.66	226	137.578	29.5592	48.2549	58.8173
1405	Pamr1	ENSMUSG00000027188.8	666.734	-2.173	0.355325	-6.11555	9.62e-10	1.66e-08	1421.63	929	924.387	130.905	405.699	188.785
3090	Fam19a4	ENSMUSG00000046500.8	64.036	-2.17208	0.500678	-4.33829	1.44e-05	0.000112602	107.9	88	118.249	32.7263	9.82971	27.5113
629	RP23-310J6.1	ENSMUSG00000056313.5	337.361	-2.17164	0.265044	-8.1935	2.54e-16	9.78e-15	719.334	546	391.13	111.903	128.68	127.121
1689	Pcdhgc5	ENSMUSG00000102543.5	233.331	-2.17144	0.381498	-5.69187	1.26e-08	1.8e-07	587.772	267	291.074	71.7867	119.744	62.612
2627	Srpx2	ENSMUSG00000031253.15	129.601	-2.17113	0.461783	-4.70162	2.58e-06	2.38e-05	259.339	225	152.359	27.4479	83.1057	30.3573
685	Parp8	ENSMUSG00000021725.9	425.419	-2.16884	0.272249	-7.96638	1.63e-15	5.78e-14	889.703	669	529.845	108.736	177.828	177.401
707	Pramef17	ENSMUSG00000078509.1	193.388	-2.16803	0.275762	-7.86195	3.78e-15	1.3e-13	289.627	309	350.198	88.6777	69.7016	53.1253
4537	Hist1h2bj	ENSMUSG00000069300.3	32.514	-2.16795	0.620774	-3.49233	0.000478829	0.00255562	64.3615	52	43.2063	8.4455	7.14888	19.922
1574	Flt1	ENSMUSG00000029648.13	474.902	-2.16656	0.37056	-5.84673	5.01e-09	7.71e-08	966.369	746	618.532	112.959	300.253	105.302
2795	Bst1	ENSMUSG00000029082.17	72.7423	-2.1652	0.475087	-4.55748	5.18e-06	4.49e-05	115.472	148	93.2346	27.4479	13.4042	38.8953
2636	Arx	ENSMUSG00000035277.15	87.7127	-2.16517	0.461531	-4.69128	2.72e-06	2.49e-05	168.476	123	138.715	30.6149	15.1914	50.2793
461	Tgfbr2	ENSMUSG00000032440.13	2781.62	-2.16448	0.237521	-9.11278	8.03e-20	4.22e-18	5800.11	4299	3547.46	745.315	1368.12	929.693
3225	Cml2	ENSMUSG00000033634.7	189.953	-2.16254	0.510379	-4.23713	2.26e-05	0.000169989	306.664	371	253.553	101.346	16.085	91.072
667	Grem1	ENSMUSG00000074934.3	563.023	-2.16187	0.269362	-8.0259	1.01e-15	3.66e-14	1038.3	930	793.631	126.682	277.019	212.501
2612	Isg15	ENSMUSG00000035692.6	1915.19	-2.16124	0.458464	-4.71408	2.43e-06	2.25e-05	3461.32	2880	3050.59	447.611	1170.63	480.974
1546	Gdnf	ENSMUSG00000022144.4	109.001	-2.16122	0.366979	-5.88922	3.88e-09	6.07e-08	211.068	185	138.715	29.5592	53.6166	36.0493
235	Id1	ENSMUSG00000042745.9	889.633	-2.1578	0.19309	-11.1751	5.4e-29	5.56e-27	1720.72	1417	1223.42	271.312	377.103	328.239
4860	Il15	ENSMUSG00000031712.10	24.3805	-2.15778	0.645169	-3.34452	0.000824263	0.0041069	53.0036	29	37.5212	8.4455	10.7233	7.58933
4980	C1qtnf2	ENSMUSG00000046491.10	28.8028	-2.15624	0.654789	-3.29303	0.000991155	0.00482014	48.2711	44	48.8913	12.6682	15.1914	3.79467
5886	RP23-428N8.4	ENSMUSG00000108985.1	20.8858	-2.15541	0.73753	-2.92247	0.0034727	0.0142867	46.3781	23	32.9732	8.4455	10.7233	3.79467
1797	Nap1l3	ENSMUSG00000055733.6	81.5317	-2.15434	0.387351	-5.56172	2.67e-08	3.6e-07	108.847	168	122.797	23.2251	32.17	34.152
500	Itpripl2	ENSMUSG00000095115.2	1124.54	-2.15326	0.242866	-8.86604	7.58e-19	3.67e-17	2363.39	1828	1317.79	350.488	529.911	357.647
1030	Slc16a2	ENSMUSG00000033965.10	462.968	-2.15306	0.315194	-6.83092	8.44e-12	1.98e-10	922.83	659	686.752	111.903	264.509	132.813
1454	Nr2f2	ENSMUSG00000030551.14	135.06	-2.15189	0.356593	-6.03458	1.59e-09	2.65e-08	269.75	202	189.88	48.5616	67.9144	32.2547
5117	H2-T24	ENSMUSG00000053835.17	50.2073	-2.14861	0.664874	-3.23161	0.00123097	0.00582414	93.7028	91	61.3984	5.27844	37.5316	12.3327
4859	Pappa2	ENSMUSG00000073530.11	37.347	-2.14857	0.642386	-3.34468	0.000823786	0.00410537	69.0939	73	40.9322	8.4455	25.0211	7.58933
3255	S100a6	ENSMUSG00000001025.8	1530.56	-2.14733	0.509877	-4.21147	2.54e-05	0.000188747	3079.89	2791	1621.37	506.73	886.461	297.881
3410	Ism1	ENSMUSG00000074766.10	64.2477	-2.14561	0.5216	-4.11351	3.9e-05	0.000276728	128.723	104	81.8645	10.5569	21.4466	38.8953
290	Ccl20	ENSMUSG00000026166.14	286.15	-2.14233	0.204339	-10.4842	1.02e-25	8.53e-24	471.353	487	441.159	116.126	105.446	95.8153
4055	Slc6a17	ENSMUSG00000027894.14	43.746	-2.14028	0.573468	-3.73217	0.000189837	0.00113364	91.8098	54	68.2204	15.8353	25.0211	7.58933
7027	Mir367	ENSMUSG00000065413.2	12.8779	-2.13715	0.842571	-2.53646	0.0111979	0.038588	23.6623	20	19.3291	3.16706	4.46805	6.64067
1980	Klhdc8a	ENSMUSG00000042115.4	66.0931	-2.13682	0.401778	-5.31841	1.05e-07	1.28e-06	92.7563	112	118.249	29.5592	25.0211	18.9733
6418	Rassf9	ENSMUSG00000044921.5	18.9015	-2.13492	0.783729	-2.72405	0.00644867	0.0243307	41.6457	28	22.7401	4.22275	4.46805	12.3327
5647	Palm2	ENSMUSG00000090053.9	27.7357	-2.1348	0.709892	-3.00721	0.00263653	0.0113058	48.2711	37	50.0283	19.0024	3.57444	8.538
5162	Dpt	ENSMUSG00000026574.5	569.027	-2.13441	0.664726	-3.21096	0.00132293	0.00620528	1215.3	854	711.766	88.6777	402.125	142.3
3229	RP23-16N14.5	ENSMUSG00000101122.1	60.4269	-2.13247	0.503908	-4.23187	2.32e-05	0.000173803	127.776	98	69.3574	27.4479	28.5955	11.384
5530	RP23-129D21.1	ENSMUSG00000097804.1	28.7384	-2.13154	0.696899	-3.05861	0.00222369	0.00973718	47.3246	50	43.2063	8.4455	19.6594	3.79467
3957	RP23-53N20.5	ENSMUSG00000114771.1	32.3978	-2.12948	0.561711	-3.79106	0.000150009	0.000917983	52.0571	54	52.3023	7.38981	12.5105	16.1273
799	Rsph4a	ENSMUSG00000039552.14	179.562	-2.12931	0.282714	-7.53168	5.01e-14	1.52e-12	312.343	282	283.115	49.6173	85.7866	64.5093
789	Bmp1	ENSMUSG00000022098.10	2193.69	-2.12767	0.280654	-7.58111	3.43e-14	1.05e-12	4500.57	3337	2874.35	542.623	1250.16	657.426
4705	RP23-138C14.7	ENSMUSG00000097431.2	43.8925	-2.12504	0.623126	-3.41029	0.000648927	0.0033398	76.6659	68	69.3574	28.5036	16.085	4.74333
6721	Tnxb	ENSMUSG00000033327.16	32.513	-2.12112	0.805718	-2.63259	0.00847374	0.0305299	88.9703	47	22.7401	8.4455	24.1275	3.79467
3050	Gsn	ENSMUSG00000026879.14	4552.93	-2.12092	0.484932	-4.37365	1.22e-05	9.7e-05	9205.59	6757	6248.99	975.455	2739.81	1390.75
4749	RP23-173F3.4	ENSMUSG00000087365.7	44.2738	-2.12073	0.625396	-3.39101	0.00069635	0.00355017	87.0773	70	59.1244	4.22275	20.553	24.6653
3597	Prkg1	ENSMUSG00000052920.14	148.435	-2.12021	0.529618	-4.00328	6.25e-05	0.000420548	301.931	252	170.551	21.1137	109.914	35.1007
5983	Robo3	ENSMUSG00000032128.15	36.2072	-2.11949	0.736194	-2.87898	0.00398962	0.0161449	70.0404	67	39.7952	4.22275	28.5955	7.58933
340	RP23-118L13.5	ENSMUSG00000112819.1	324.947	-2.11945	0.211161	-10.0372	1.05e-23	7.45e-22	583.039	550	451.392	133.017	110.808	121.429
1117	Sdk1	ENSMUSG00000039683.16	388.975	-2.11817	0.318607	-6.64821	2.97e-11	6.43e-10	800.733	559	537.804	80.2322	194.807	161.273
6491	Cxxc4	ENSMUSG00000044365.15	19.1812	-2.11641	0.783387	-2.70162	0.00690026	0.0257418	35.9667	27	30.6992	4.22275	13.4042	3.79467
57	Lgals3bp	ENSMUSG00000033880.11	5558.53	-2.1159	0.131357	-16.1081	2.24e-58	9.51e-56	8167.28	9169	9763.48	2138.82	2292.11	1820.49
4559	Rab36	ENSMUSG00000020175.14	60.0313	-2.1144	0.606522	-3.48611	0.000490099	0.00260314	123.991	79	89.8235	16.891	42.8933	7.58933
2004	Nipal4	ENSMUSG00000020411.2	66.415	-2.11363	0.399865	-5.28585	1.25e-07	1.51e-06	101.275	102	120.523	25.3365	30.3827	18.9733
4613	Col6a3	ENSMUSG00000048126.16	2127.71	-2.11341	0.610376	-3.46248	0.000535229	0.00280958	4755.18	3002	2612.84	485.616	1462.84	447.771
3387	Col8a1	ENSMUSG00000068196.4	4711.69	-2.11191	0.511796	-4.12647	3.68e-05	0.000263362	9631.51	7281	6046.6	1107.42	2924.79	1278.8
1668	Alox5	ENSMUSG00000025701.12	87.5866	-2.11074	0.368823	-5.72292	1.05e-08	1.52e-07	128.723	148	150.085	34.8377	41.1061	22.768
2854	Wnt11	ENSMUSG00000015957.12	55.6749	-2.11059	0.467276	-4.5168	6.28e-06	5.33e-05	99.3817	89	83.0015	19.0024	30.3827	13.2813
885	Axl	ENSMUSG00000002602.16	1973.15	-2.1103	0.290538	-7.26342	3.77e-13	1.03e-11	3928.89	2949	2735.64	428.609	1139.35	657.426
2503	Tmem154	ENSMUSG00000056498.13	66.5776	-2.10929	0.438453	-4.81075	1.5e-06	1.45e-05	94.6492	140	89.8235	21.1137	33.9572	19.922
52	Pnp	ENSMUSG00000115338.2	5455.22	-2.10734	0.125112	-16.8436	1.17e-63	5.45e-61	8732.34	9283	8549.15	2336.24	1818.5	2012.12
715	Ngf	ENSMUSG00000027859.10	144.788	-2.10675	0.2687	-7.84053	4.49e-15	1.52e-13	229.051	242	234.223	49.6173	61.6591	52.1767
356	Zscan5b	ENSMUSG00000058028.14	321.082	-2.10653	0.212846	-9.89693	4.29e-23	2.92e-21	441.065	563	559.407	120.348	110.808	131.865
2757	RP23-289H16.4	ENSMUSG00000081297.1	104.513	-2.10578	0.458327	-4.5945	4.34e-06	3.81e-05	170.369	224	114.838	21.1137	61.6591	35.1007
1024	Nrk	ENSMUSG00000052854.15	469.973	-2.10316	0.307362	-6.84264	7.77e-12	1.84e-10	965.422	695	627.628	120.348	266.296	145.146
551	Ets1	ENSMUSG00000032035.15	784.334	-2.1014	0.244355	-8.59977	7.99e-18	3.51e-16	1573.07	1244	999.429	254.421	239.487	395.594
3315	Pax9	ENSMUSG00000001497.18	58.1309	-2.10064	0.503849	-4.16919	3.06e-05	0.000223225	106.007	98	78.4535	33.782	10.7233	21.8193
3175	Il13ra2	ENSMUSG00000031289.10	58.3745	-2.09843	0.490469	-4.27842	1.88e-05	0.000143556	121.151	97	65.9464	12.6682	25.0211	28.46
672	Figf	ENSMUSG00000031380.10	662.431	-2.09843	0.262119	-8.00562	1.19e-15	4.27e-14	1293.86	966	963.045	182.634	356.55	212.501
2632	Scara3	ENSMUSG00000034463.4	212.759	-2.0954	0.446067	-4.6975	2.63e-06	2.42e-05	459.995	318	256.964	35.8934	141.19	64.5093
1376	RP23-335G1.1	ENSMUSG00000108738.1	148.876	-2.09518	0.340141	-6.15975	7.29e-10	1.28e-08	237.57	290	196.702	38.0047	75.9569	55.0227
5806	Sncaip	ENSMUSG00000024534.15	35.2954	-2.09477	0.710561	-2.94806	0.00319779	0.013337	55.8431	75	40.9322	8.4455	26.8083	4.74333
6256	Pcdhgc4	ENSMUSG00000023036.14	21.9149	-2.09428	0.752614	-2.78267	0.00539139	0.020865	58.6825	16	31.8362	8.4455	8.9361	7.58933
3327	Popdc3	ENSMUSG00000019848.14	87.3162	-2.0923	0.502654	-4.16252	3.15e-05	0.000229093	143.867	146	134.167	46.4502	10.7233	42.69
1562	Dock10	ENSMUSG00000038608.15	120.488	-2.09136	0.356845	-5.86068	4.61e-09	7.15e-08	222.426	160	203.524	28.5036	56.2974	52.1767
3261	Osmr	ENSMUSG00000022146.12	2041.77	-2.09062	0.496759	-4.20851	2.57e-05	0.000190881	4379.42	3026	2516.2	465.558	1273.39	590.071
402	Hmgb1	ENSMUSG00000066551.12	3435.85	-2.09002	0.219721	-9.51213	1.87e-21	1.13e-19	5033.45	3963	7697.54	1464.24	1218.88	1238.01
3974	RP24-544J6.3	ENSMUSG00000107037.1	36.0312	-2.08897	0.552372	-3.78181	0.000155692	0.000948688	56.7895	49	69.3574	9.50119	11.6169	19.922
1357	Nrg1	ENSMUSG00000062991.7	296.823	-2.0879	0.33742	-6.18784	6.1e-10	1.09e-08	610.488	485	346.787	72.8424	166.211	99.61
717	Vcam1	ENSMUSG00000027962.14	2438.37	-2.0879	0.266425	-7.83673	4.62e-15	1.56e-13	4810.07	3516	3519.04	614.41	1398.5	772.215
648	Fbxo34	ENSMUSG00000037536.14	1337.93	-2.08732	0.257687	-8.10021	5.49e-16	2.05e-14	1370.52	2592	2535.53	588.018	377.997	563.508
2501	Rhof	ENSMUSG00000029449.11	67.877	-2.08651	0.433403	-4.81426	1.48e-06	1.43e-05	112.633	85	131.893	28.5036	16.9786	32.2547
3790	Arsj	ENSMUSG00000046561.9	113.207	-2.08459	0.536412	-3.88617	0.000101839	0.000650599	247.981	136	166.003	25.3365	83.9993	19.922
3620	Opn1sw	ENSMUSG00000058831.13	35.425	-2.08415	0.522441	-3.98925	6.63e-05	0.000443377	66.2545	59	46.6173	15.8353	12.5105	12.3327
3273	RP23-336L12.3	ENSMUSG00000107750.1	52.2346	-2.08231	0.495971	-4.19844	2.69e-05	0.000198799	88.0238	89	76.1795	29.5592	10.7233	19.922
6570	AC124461.3	ENSMUSG00000087530.2	20.3738	-2.08164	0.777793	-2.67634	0.00744302	0.0274327	30.2878	29	39.7952	2.11137	12.5105	8.538
3975	RP24-124B23.4	ENSMUSG00000053297.14	62.4096	-2.08135	0.55039	-3.7816	0.000155825	0.000949261	108.847	102	92.0975	26.3922	37.5316	7.58933
1049	Ssc5d	ENSMUSG00000035279.8	541.425	-2.08128	0.306171	-6.79776	1.06e-11	2.45e-10	1090.36	752	785.672	180.523	310.976	129.019
3876	Slit3	ENSMUSG00000056427.10	2660.61	-2.07995	0.542341	-3.83512	0.000125502	0.000784061	5385.54	4140	3384.87	575.35	1724.67	753.241
493	RP23-275G21.1	ENSMUSG00000057262.2	238.401	-2.07959	0.23343	-8.90884	5.16e-19	2.53e-17	354.935	419	383.171	76.0095	92.9354	104.353
6161	Lrrc3b	ENSMUSG00000045201.6	18.1348	-2.07678	0.736715	-2.81897	0.00481779	0.0189357	26.5018	32	29.5622	5.27844	10.7233	4.74333
2419	Kcnq5	ENSMUSG00000028033.16	115.679	-2.0762	0.424038	-4.89626	9.77e-07	9.78e-06	242.302	203	115.975	29.5592	64.3399	38.8953
2401	Tmeff2	ENSMUSG00000026109.14	88.7092	-2.07541	0.422902	-4.90754	9.22e-07	9.3e-06	151.439	154	125.071	16.891	39.3188	45.536
2689	Edil3	ENSMUSG00000034488.14	360.713	-2.07526	0.446535	-4.64749	3.36e-06	3.03e-05	735.425	555	459.351	50.673	253.785	110.045
2329	Casp12	ENSMUSG00000025887.10	250.803	-2.07523	0.417624	-4.96913	6.73e-07	6.99e-06	474.193	389	353.609	42.2275	167.999	77.7907
4831	Casq1	ENSMUSG00000007122.11	33.8641	-2.07285	0.618001	-3.35413	0.00079615	0.00399087	57.736	44	62.5354	12.6682	20.553	5.692
6140	Tph2	ENSMUSG00000006764.8	19.6894	-2.07224	0.733892	-2.82364	0.0047482	0.0187199	28.3948	24	43.2063	4.22275	10.7233	7.58933
3329	Hoxa11	ENSMUSG00000038210.10	72.5309	-2.0714	0.498016	-4.1593	3.19e-05	0.000232205	152.385	113	86.4125	17.9467	46.4677	18.9733
6820	Hist1h2ab	ENSMUSG00000061615.2	26.1417	-2.07032	0.795778	-2.60163	0.00927811	0.0329427	58.6825	51	17.0551	8.4455	17.8722	3.79467
1799	Sh3rf3	ENSMUSG00000037990.18	164.89	-2.0699	0.372406	-5.55816	2.73e-08	3.67e-07	284.894	228	286.526	52.7844	99.1907	37.9467
3344	Dnah7b	ENSMUSG00000041144.10	62.0094	-2.06846	0.498485	-4.14949	3.33e-05	0.000241297	93.7028	124	83.0015	10.5569	29.4891	31.306
2162	AC136146.4	ENSMUSG00000086502.1	64.6604	-2.06845	0.402837	-5.13471	2.83e-07	3.17e-06	107.9	119	86.4125	21.1137	24.1275	29.4087
5626	Glt8d2	ENSMUSG00000020251.13	37.4185	-2.06633	0.684905	-3.01696	0.00255322	0.0109939	101.275	38	42.0693	10.5569	25.0211	7.58933
2887	Asz1	ENSMUSG00000010796.11	54.7179	-2.06577	0.460075	-4.49007	7.12e-06	5.97e-05	103.168	97	64.8094	17.9467	17.8722	27.5113
4362	Ptgs1	ENSMUSG00000047250.13	62.3052	-2.0649	0.576523	-3.58165	0.000341429	0.00189496	141.027	65	95.5086	36.9491	26.8083	8.538
7197	RP23-1K14.2	ENSMUSG00000103543.1	23.5496	-2.06363	0.828989	-2.48933	0.0127985	0.0430617	35.0202	38	40.9322	14.7796	11.6169	0.948667
2847	Ndnf	ENSMUSG00000049001.5	70.8156	-2.06353	0.456294	-4.52236	6.12e-06	5.2e-05	141.027	93	109.153	16.891	41.1061	23.7167
3341	Rgag4	ENSMUSG00000049191.12	94.5503	-2.0628	0.496903	-4.15132	3.31e-05	0.000239588	197.817	117	143.263	22.1694	65.2335	21.8193
1952	Col7a1	ENSMUSG00000025650.12	439.144	-2.06108	0.384497	-5.36046	8.3e-08	1.03e-06	1023.16	583	519.612	144.629	274.338	90.1233
4302	Slc2a10	ENSMUSG00000027661.4	77.4583	-2.06089	0.57089	-3.60997	0.000306236	0.00172373	123.044	134	118.249	10.5569	58.9783	19.922
1451	Pcdh10	ENSMUSG00000049100.15	115.121	-2.06018	0.341269	-6.03681	1.57e-09	2.62e-08	194.031	222	140.989	48.5616	50.0422	35.1007
2639	Perm1	ENSMUSG00000078486.3	90.802	-2.05742	0.438641	-4.69044	2.73e-06	2.5e-05	170.369	168	101.194	22.1694	52.723	30.3573
608	Emp3	ENSMUSG00000040212.12	519.718	-2.05719	0.248541	-8.27708	1.26e-16	5.03e-15	946.492	852	716.314	160.464	277.019	166.017
4957	Fras1	ENSMUSG00000034687.8	31.6204	-2.05593	0.622906	-3.30055	0.000964941	0.00471375	68.1475	44	40.9322	8.4455	19.6594	8.538
258	Tgfbr3	ENSMUSG00000029287.14	1584.85	-2.05511	0.189881	-10.8232	2.67e-27	2.51e-25	3174.54	2337	2153.49	517.287	621.953	704.859
6069	Abcc3	ENSMUSG00000020865.16	40.5257	-2.0545	0.721701	-2.84675	0.00441685	0.017623	96.5422	62	37.5212	4.22275	12.5105	30.3573
5042	Drc1	ENSMUSG00000073102.7	25.3115	-2.0544	0.62931	-3.26452	0.00109649	0.00526607	41.6457	32	48.8913	7.38981	13.4042	8.538
5338	Spock3	ENSMUSG00000054162.15	29.9453	-2.05322	0.654739	-3.13594	0.00171303	0.00777091	49.2176	65	30.6992	5.27844	14.2978	15.1787
6961	St8sia2	ENSMUSG00000025789.9	24.1131	-2.05321	0.80277	-2.55766	0.010538	0.0366586	56.7895	12	47.7543	12.6682	10.7233	4.74333
1763	Metrnl	ENSMUSG00000039208.15	112.188	-2.05283	0.366238	-5.60517	2.08e-08	2.86e-07	234.73	187	120.523	42.2275	39.3188	49.3307
3547	P3h2	ENSMUSG00000038168.5	62.497	-2.04599	0.508425	-4.02418	5.72e-05	0.000390328	131.562	85	85.2755	19.0024	14.2978	39.844
436	Pramel6	ENSMUSG00000025838.12	274.955	-2.04309	0.219932	-9.28962	1.55e-20	8.6e-19	418.35	464	445.707	97.1232	127.786	96.764
623	Col5a2	ENSMUSG00000026042.16	16451.1	-2.04299	0.249036	-8.20356	2.33e-16	9.07e-15	32201.6	24715	22516.1	4321.98	9467.8	5484.24
3633	AC139245.3	ENSMUSG00000090039.1	48.9413	-2.04201	0.512889	-3.9814	6.85e-05	0.000456651	81.3983	79	76.1795	9.50119	28.5955	18.9733
4641	RP24-191N24.2	ENSMUSG00000103839.1	38.3784	-2.03907	0.591683	-3.44621	0.000568502	0.00296623	71.9334	68	45.4803	6.33412	21.4466	17.076
101	Tmem181a	ENSMUSG00000038141.10	3424.03	-2.03635	0.144585	-14.0841	4.75e-45	1.14e-42	5496.28	5407	5615.68	1142.25	1602.24	1280.7
227	Mxd4	ENSMUSG00000037235.13	918.967	-2.03534	0.180194	-11.2952	1.39e-29	1.48e-27	1667.72	1459	1306.42	309.316	429.826	341.52
1595	Syt13	ENSMUSG00000027220.2	189.032	-2.035	0.34948	-5.82295	5.78e-09	8.78e-08	361.56	313	237.634	42.2275	100.084	79.688
3170	Tspan11	ENSMUSG00000030351.5	86.1326	-2.03428	0.474839	-4.28415	1.83e-05	0.000140123	187.406	119	109.153	16.891	32.17	52.1767
6519	Mef2c	ENSMUSG00000005583.16	42.2069	-2.03302	0.755082	-2.69245	0.00709291	0.0263468	87.0773	78	38.6582	5.27844	36.638	7.58933
3622	Tfap2b	ENSMUSG00000025927.13	69.029	-2.02943	0.508971	-3.98732	6.68e-05	0.000446757	165.636	108	59.1244	21.1137	37.5316	22.768
1076	Tspan1	ENSMUSG00000028699.9	122.58	-2.02845	0.300828	-6.74288	1.55e-11	3.49e-10	175.101	187	228.538	53.84	47.3613	43.6387
2471	Sp9	ENSMUSG00000068859.5	56.4353	-2.0247	0.418788	-4.83467	1.33e-06	1.31e-05	80.4519	98	93.2346	25.3365	17.8722	23.7167
6093	WI1-2389C6.2	ENSMUSG00000086695.1	18.5759	-2.02459	0.713279	-2.83843	0.00453357	0.0180175	29.3413	34	26.1512	7.38981	9.82971	4.74333
1978	Echdc3	ENSMUSG00000039063.5	82.4877	-2.02238	0.38015	-5.31995	1.04e-07	1.27e-06	147.653	127	122.797	24.2808	43.7869	29.4087
5627	Igsf10	ENSMUSG00000036334.12	652.481	-2.02073	0.669886	-3.01653	0.0025569	0.0110033	1299.53	932	909.605	102.402	497.741	173.606
3260	Hoxb8	ENSMUSG00000056648.5	64.3598	-2.01793	0.479394	-4.20934	2.56e-05	0.000190242	123.991	108	77.3165	40.1161	19.6594	17.076
5860	Cyp2c52-ps	ENSMUSG00000114610.1	30.5594	-2.01564	0.688318	-2.92836	0.00340757	0.014081	35.0202	55	56.8503	15.8353	3.57444	17.076
5233	Obox4-ps27	ENSMUSG00000095274.1	102.111	-2.01439	0.632855	-3.18302	0.00145747	0.00674425	149.546	148	193.291	63.3412	5.36166	53.1253
683	Trh	ENSMUSG00000005892.4	2759.12	-2.01357	0.252646	-7.96991	1.59e-15	5.63e-14	4348.19	4725	4194.42	1438.9	612.123	1236.11
5174	Hrnr	ENSMUSG00000041991.18	24.3992	-2.01313	0.627622	-3.20755	0.0013387	0.00626528	42.5922	36	38.6582	10.5569	6.25527	12.3327
2081	Prrx2	ENSMUSG00000039476.13	119.507	-2.01088	0.385467	-5.21673	1.82e-07	2.12e-06	270.697	173	130.756	47.5059	58.0847	36.998
2461	Trim5	ENSMUSG00000060441.15	97.3285	-2.01047	0.414321	-4.85246	1.22e-06	1.2e-05	154.278	123	191.017	25.3365	58.0847	32.2547
242	Gm10036	ENSMUSG00000058064.5	898.241	-2.00973	0.182791	-10.9947	4.05e-28	4.05e-26	1318.46	1311	1687.32	418.052	307.402	347.212
5760	Hist1h2bg	ENSMUSG00000058385.8	23.8846	-2.00965	0.678018	-2.964	0.00303665	0.012766	50.1641	34	30.6992	5.27844	8.9361	14.23
2762	Siglecg	ENSMUSG00000030468.12	79.2685	-2.00926	0.437696	-4.59055	4.42e-06	3.88e-05	157.118	135	88.6865	30.6149	20.553	43.6387
4803	Pabpc6	ENSMUSG00000046173.2	80.0718	-2.00923	0.59683	-3.36651	0.000761252	0.00383796	134.402	140	110.29	31.6706	7.14888	56.92
2727	RP24-459P6.1	ENSMUSG00000097709.8	85.8248	-2.00836	0.434671	-4.62042	3.83e-06	3.4e-05	129.669	108	175.099	19.0024	35.7444	47.4333
925	Lrrk1	ENSMUSG00000015133.17	535.409	-2.00752	0.281833	-7.12309	1.06e-12	2.76e-11	1081.84	825	666.286	164.687	302.934	171.709
1135	Clec2d	ENSMUSG00000030157.5	189.879	-2.00748	0.30349	-6.61466	3.72e-11	7.95e-10	393.741	238	280.841	65.4526	92.9354	68.304
7065	Tmem95	ENSMUSG00000094845.1	15.9869	-2.00739	0.794714	-2.52593	0.0115392	0.03955	35.0202	27	14.7811	6.33412	8.04249	4.74333
6512	Hs3st4	ENSMUSG00000078591.1	19.6148	-2.00375	0.743954	-2.69338	0.00707319	0.0263018	35.9667	24	34.1102	12.6682	7.14888	3.79467
1844	RP23-349I9.7	ENSMUSG00000085105.2	276.503	-2.00306	0.36449	-5.49549	3.9e-08	5.12e-07	441.065	513	372.938	184.745	73.276	73.996
5633	Mylk3	ENSMUSG00000031698.14	29.254	-2.00243	0.664637	-3.01282	0.00258831	0.0111266	60.5755	47	32.9732	5.27844	10.7233	18.9733
1597	Cnga4	ENSMUSG00000030897.5	175.634	-1.9999	0.343531	-5.82161	5.83e-09	8.83e-08	278.269	228	336.554	76.0095	41.9997	92.9693
4428	Apob	ENSMUSG00000020609.14	35.6942	-1.99904	0.56416	-3.5434	0.000395009	0.00216015	60.5755	56	54.5763	16.891	7.14888	18.9733
1820	Ebf3	ENSMUSG00000010476.14	127.094	-1.99677	0.360662	-5.53641	3.09e-08	4.11e-07	258.392	155	196.702	33.782	59.8719	58.8173
5713	RP23-417F2.1	ENSMUSG00000112331.1	20.0874	-1.99537	0.668851	-2.98328	0.00285174	0.0120873	37.8597	30	28.4252	9.50119	7.14888	7.58933
5490	Cadm3	ENSMUSG00000005338.13	34.3662	-1.99433	0.648468	-3.07545	0.00210187	0.00927081	75.7194	54	35.2472	5.27844	16.9786	18.9733
2286	Tnfaip6	ENSMUSG00000053475.5	333.065	-1.99346	0.397919	-5.00973	5.45e-07	5.77e-06	647.401	507	443.433	71.7867	237.7	91.072
1760	Gpr153	ENSMUSG00000042804.13	530.46	-1.99166	0.355212	-5.60695	2.06e-08	2.83e-07	1048.71	639	856.166	138.295	359.231	141.351
6747	RP23-71J17.1	ENSMUSG00000090394.8	24.4068	-1.99038	0.758231	-2.62503	0.00866401	0.0310951	53.9501	46	17.0551	9.50119	15.1914	4.74333
2476	Styk1	ENSMUSG00000032899.14	66.1702	-1.99038	0.412057	-4.83034	1.36e-06	1.33e-05	125.883	96	95.5086	20.0581	33.9572	25.614
2043	Nlrc3	ENSMUSG00000049871.14	92.1657	-1.98959	0.379189	-5.24697	1.55e-07	1.83e-06	172.262	114	155.77	29.5592	49.1486	32.2547
1478	Slc7a2	ENSMUSG00000031596.15	612.429	-1.98923	0.331698	-5.9971	2.01e-09	3.29e-08	1180.28	970	785.672	119.293	356.55	262.781
916	S1pr3	ENSMUSG00000067586.4	844.749	-1.9888	0.278172	-7.14954	8.71e-13	2.3e-11	1719.78	1189	1140.42	225.917	487.911	305.471
141	Trim44	ENSMUSG00000027189.16	4592.95	-1.98807	0.156077	-12.7377	3.65e-37	6.27e-35	7803.83	7569	6637.85	1575.09	2250.11	1721.83
5993	Gng8	ENSMUSG00000063594.5	22.8764	-1.98713	0.690761	-2.87672	0.00401833	0.0162411	53.0036	35	21.6031	8.4455	11.6169	7.58933
1115	Rora	ENSMUSG00000032238.17	578.265	-1.98643	0.298743	-6.64928	2.95e-11	6.4e-10	1076.16	839	855.029	216.416	136.722	346.263
620	Ier5	ENSMUSG00000056708.5	992.138	-1.9854	0.241563	-8.219	2.05e-16	8.01e-15	1864.59	1663	1225.69	285.036	523.655	390.851
3249	RP23-377G8.4	ENSMUSG00000102953.1	58.7957	-1.98467	0.470648	-4.21688	2.48e-05	0.000184613	65.308	107	109.153	29.5592	15.1914	26.5627
5916	RP23-436K3.3	ENSMUSG00000081375.1	70.0453	-1.98423	0.682063	-2.90917	0.00362395	0.0148333	119.258	133	83.0015	51.7287	29.4891	3.79467
2511	Fam110c	ENSMUSG00000036136.9	61.9323	-1.98295	0.413211	-4.79889	1.6e-06	1.54e-05	116.419	105	75.0424	25.3365	23.2339	26.5627
1519	Fibin	ENSMUSG00000074971.4	349.222	-1.98289	0.333976	-5.93722	2.9e-09	4.62e-08	721.227	465	486.639	84.455	210.892	127.121
2305	Plcl1	ENSMUSG00000038349.10	101.65	-1.98253	0.397103	-4.99247	5.96e-07	6.26e-06	159.011	212	115.975	27.4479	51.8294	43.6387
1166	Ntn4	ENSMUSG00000020019.4	227.387	-1.97907	0.302018	-6.55281	5.65e-11	1.17e-09	458.102	344	286.526	69.6754	120.637	85.38
4745	Col6a1	ENSMUSG00000001119.7	5297.24	-1.97906	0.583343	-3.39262	0.000692272	0.0035321	10785.3	7724	6843.64	1164.42	3755.84	1510.28
1621	Fads3	ENSMUSG00000024664.4	559.062	-1.97876	0.341407	-5.7959	6.8e-09	1.02e-07	1037.36	893	745.876	135.128	378.891	164.119
1337	Grem2	ENSMUSG00000050069.3	455.278	-1.97873	0.31799	-6.2226	4.89e-10	8.85e-09	980.566	678	520.749	126.682	266.296	159.376
5423	Hist1h3c	ENSMUSG00000069310.4	77.1532	-1.97342	0.636228	-3.10175	0.00192382	0.00859031	89.9168	220	59.1244	13.7239	23.2339	56.92
288	Lif	ENSMUSG00000034394.14	2848.38	-1.97327	0.187897	-10.5019	8.47e-26	7.12e-24	5548.34	4294	3779.41	1031.41	1416.37	1020.77
2128	Meis3	ENSMUSG00000041420.18	141.36	-1.97306	0.381486	-5.17204	2.32e-07	2.63e-06	256.499	238	181.921	34.8377	87.5738	49.3307
4966	RP24-86D16.3	ENSMUSG00000067389.3	31.1805	-1.97257	0.598088	-3.29813	0.000973296	0.00474499	52.0571	63	34.1102	10.5569	17.8722	9.48667
2956	Cav2	ENSMUSG00000000058.6	181.127	-1.97225	0.444188	-4.44013	8.99e-06	7.36e-05	358.721	277	230.812	30.6149	125.105	64.5093
3252	RP23-27D5.13	ENSMUSG00000115113.1	49.931	-1.96458	0.466202	-4.21402	2.51e-05	0.000186797	81.3983	83	73.9054	27.4479	20.553	13.2813
1681	Adamts12	ENSMUSG00000047497.10	450.713	-1.96349	0.344095	-5.70625	1.15e-08	1.66e-07	961.636	666	525.297	103.457	275.232	172.657
291	B2m	ENSMUSG00000060802.8	12365.1	-1.96337	0.187277	-10.4838	1.03e-25	8.54e-24	22717.7	18655	17677	3981	6550.16	4609.57
5319	AC119856.2	ENSMUSG00000080002.2	40.6427	-1.96296	0.624263	-3.14444	0.00166406	0.0075757	74.7729	74	45.4803	5.27844	19.6594	24.6653
5882	Arhgef26	ENSMUSG00000036885.14	3239.17	-1.96177	0.671002	-2.92364	0.00345962	0.0142426	5054.27	5377	5033.53	1638.43	354.763	1977.02
496	Angptl2	ENSMUSG00000004105.8	1427.88	-1.96168	0.220644	-8.8907	6.07e-19	2.96e-17	2798.78	2043	1976.12	441.277	755.994	552.124
1985	Lonrf2	ENSMUSG00000048814.10	181.871	-1.95864	0.368734	-5.3118	1.09e-07	1.32e-06	274.483	336	256.964	96.0675	36.638	91.072
3068	Angpt2	ENSMUSG00000031465.6	57.4974	-1.958	0.449753	-4.3535	1.34e-05	0.00010575	123.044	82	69.3574	20.0581	26.8083	23.7167
250	Anxa2	ENSMUSG00000032231.14	4164.26	-1.95752	0.179605	-10.899	1.16e-27	1.13e-25	7921.2	6262	5687.31	1389.28	2057.09	1668.7
5833	RP23-154O12.2	ENSMUSG00000087263.1	20.3576	-1.95563	0.665069	-2.94049	0.00327693	0.0136038	36.9132	34	26.1512	8.4455	7.14888	9.48667
4200	RP24-470E5.4	ENSMUSG00000107019.1	33.3853	-1.95549	0.53511	-3.65437	0.000257817	0.00148609	54.8966	51	53.4393	12.6682	17.8722	10.4353
974	Igfbp7	ENSMUSG00000036256.13	927.061	-1.95333	0.279039	-7.00019	2.56e-12	6.36e-11	1659.2	1373	1389.42	268.145	587.995	284.6
5084	RP24-441F13.8	ENSMUSG00000113942.1	34.2035	-1.95235	0.601821	-3.24408	0.00117832	0.00561233	70.0404	53	39.7952	20.0581	7.14888	15.1787
1299	Arhgef28	ENSMUSG00000021662.10	338.464	-1.95184	0.310199	-6.29222	3.13e-10	5.83e-09	718.388	509	386.582	110.847	192.126	113.84
846	Flnc	ENSMUSG00000068699.12	1949.79	-1.94984	0.264329	-7.37657	1.62e-13	4.65e-12	3845.6	2872	2576.46	513.064	1155.44	736.165
504	Nfat5	ENSMUSG00000003847.16	3505.28	-1.94916	0.219993	-8.8601	7.99e-19	3.84e-17	6266.73	5936	4503.68	1060.97	1956.11	1308.21
517	Sox4	ENSMUSG00000076431.4	1693.49	-1.94895	0.221681	-8.79169	1.47e-18	6.9e-17	3201.98	2684	2185.33	543.679	930.248	615.685
739	Ankrd44	ENSMUSG00000052331.14	1044.42	-1.9482	0.250569	-7.77509	7.54e-15	2.47e-13	1822.94	1640	1513.36	450.778	263.615	575.841
5810	Tbx5	ENSMUSG00000018263.11	46.3732	-1.94809	0.661228	-2.94617	0.00321736	0.0134097	104.114	42	75.0424	5.27844	21.4466	30.3573
3385	Ltc4s	ENSMUSG00000020377.15	47.967	-1.94684	0.471727	-4.12705	3.67e-05	0.000262862	91.8098	66	70.4944	26.3922	16.9786	16.1273
2134	Kif26b	ENSMUSG00000026494.12	669.793	-1.94339	0.376484	-5.16195	2.44e-07	2.77e-06	1313.73	1035	841.385	143.573	490.592	194.477
6714	Cyp4a30-ps	ENSMUSG00000083190.1	21.1403	-1.94138	0.736629	-2.63549	0.00840147	0.0303011	34.0737	46	20.4661	9.50119	4.46805	12.3327
1905	Mrc1	ENSMUSG00000026712.3	89.6333	-1.94129	0.358759	-5.41112	6.26e-08	7.96e-07	168.476	125	133.03	39.0604	28.5955	43.6387
1645	Plat	ENSMUSG00000031538.6	711.551	-1.94109	0.337374	-5.75353	8.74e-09	1.29e-07	1465.17	996	926.661	183.69	484.337	213.45
4197	Col12a1	ENSMUSG00000032332.17	9994.82	-1.93836	0.530309	-3.65514	0.000257037	0.001483	20307.9	14744	12508.2	2509.37	6912.97	2986.4
934	Cd74	ENSMUSG00000024610.14	186.691	-1.93795	0.273	-7.09874	1.26e-12	3.26e-11	247.035	337	304.718	61.2299	86.6802	83.4827
494	Cdh2	ENSMUSG00000024304.14	1258.97	-1.93773	0.217678	-8.90185	5.49e-19	2.69e-17	2489.28	1920	1580.44	517.287	408.38	638.453
2807	RP24-201C14.5	ENSMUSG00000093577.1	66.4138	-1.93749	0.425752	-4.55074	5.35e-06	4.61e-05	119.258	106	90.9605	16.891	32.17	33.2033
121	Trim12a	ENSMUSG00000066258.13	901.226	-1.93719	0.146191	-13.2511	4.45e-40	8.9e-38	1521.01	1309	1457.64	364.212	348.508	406.978
1333	Gpnmb	ENSMUSG00000029816.10	980.21	-1.93628	0.310663	-6.23274	4.58e-10	8.33e-09	1795.5	1531	1337.12	269.2	665.739	282.703
40	Jam2	ENSMUSG00000053062.15	17313.4	-1.93368	0.108669	-17.7942	7.84e-71	4.75e-68	26194.2	28827	27307.5	7912.38	6998.75	6640.67
785	Ltbp3	ENSMUSG00000024940.10	1086.96	-1.93029	0.254239	-7.59244	3.14e-14	9.68e-13	2150.43	1461	1555.43	363.156	640.718	351.007
2055	Sspn	ENSMUSG00000030255.13	226.488	-1.92988	0.368464	-5.23762	1.63e-07	1.92e-06	454.316	302	320.636	53.84	146.552	81.5853
3468	C1qtnf1	ENSMUSG00000017446.14	133.686	-1.92754	0.472769	-4.07712	4.56e-05	0.000318379	243.249	166	226.264	39.0604	100.978	26.5627
1369	Tgfb3	ENSMUSG00000021253.7	991.307	-1.9271	0.312436	-6.16799	6.92e-10	1.22e-08	1922.33	1511	1276.86	247.031	658.591	332.033
1639	Mmp3	ENSMUSG00000043613.8	1112.17	-1.92679	0.334118	-5.76679	8.08e-09	1.19e-07	2255.49	1680	1348.49	305.094	776.547	307.368
1758	Il1r1	ENSMUSG00000026072.12	716.233	-1.92632	0.343492	-5.60805	2.05e-08	2.82e-07	1303.32	1073	1026.72	148.852	495.06	250.448
1738	Tmem140	ENSMUSG00000057137.9	230.245	-1.92467	0.341681	-5.63294	1.77e-08	2.47e-07	431.601	374	287.663	117.181	118.85	52.1767
601	Tgtp1	ENSMUSG00000078922.9	1531.02	-1.92355	0.231153	-8.32156	8.68e-17	3.5e-15	2454.25	2122	2694.71	428.609	862.334	624.223
407	Sepp1	ENSMUSG00000064373.12	626.451	-1.92343	0.202606	-9.49342	2.24e-21	1.33e-19	1231.39	914	828.878	271.312	278.806	234.321
893	Kcnh7	ENSMUSG00000059742.10	228.263	-1.92314	0.265826	-7.23459	4.67e-13	1.27e-11	413.617	374	295.622	118.237	89.361	78.7393
710	Grid1	ENSMUSG00000041078.7	221.881	-1.92242	0.244816	-7.85252	4.08e-15	1.39e-13	350.202	394	309.266	91.8448	107.233	78.7393
1091	Dlg4	ENSMUSG00000020886.16	418.81	-1.92145	0.286964	-6.69579	2.15e-11	4.76e-10	719.334	627	642.409	126.682	262.721	134.711
883	Wnt9a	ENSMUSG00000000126.11	403.486	-1.91718	0.263884	-7.26526	3.72e-13	1.02e-11	747.729	714	452.529	131.961	169.786	204.912
4984	Tnmd	ENSMUSG00000031250.8	45.5176	-1.91469	0.58188	-3.29052	0.00100001	0.0048586	106.007	60	50.0283	9.50119	28.5955	18.9733
6237	Fam83e	ENSMUSG00000054161.12	27.6867	-1.91169	0.685391	-2.78919	0.00528396	0.0205148	33.1272	63	35.2472	8.4455	19.6594	6.64067
114	Arl4d	ENSMUSG00000034936.2	780.457	-1.91149	0.142526	-13.4115	5.18e-41	1.1e-38	1169.86	1216	1313.24	347.321	311.87	324.444
4948	Lix1	ENSMUSG00000047786.12	27.6589	-1.91107	0.578642	-3.30269	0.000957637	0.00468658	43.5387	42	45.4803	14.7796	11.6169	8.538
6538	Fli1	ENSMUSG00000016087.13	26.1625	-1.91036	0.71194	-2.68332	0.00728962	0.0269988	70.0404	22	31.8362	12.6682	7.14888	13.2813
162	RP24-93B5.1	ENSMUSG00000083027.1	631.439	-1.90512	0.155036	-12.2882	1.05e-34	1.57e-32	996.657	1075	918.701	259.699	281.487	257.089
6384	Hist1h4b	ENSMUSG00000069266.5	28.6281	-1.90384	0.695942	-2.73563	0.00622615	0.0236126	19.8763	51	64.8094	7.38981	11.6169	17.076
4999	RP23-191F22.7	ENSMUSG00000086043.1	31.5236	-1.9007	0.579205	-3.28156	0.00103233	0.00500059	61.522	40	47.7543	11.6126	18.7658	9.48667
1147	Ankrd1	ENSMUSG00000024803.8	138.961	-1.90011	0.288401	-6.58844	4.44e-11	9.38e-10	257.446	218	181.921	61.2299	55.4038	59.766
267	Sh3pxd2b	ENSMUSG00000040711.7	2217.5	-1.89838	0.177403	-10.701	1.01e-26	9.13e-25	4355.76	3236	2899.37	823.436	998.162	992.305
2289	Rgs17	ENSMUSG00000019775.17	102.235	-1.89629	0.3787	-5.00737	5.52e-07	5.84e-06	196.87	155	131.893	33.782	60.7655	35.1007
5505	Pde1a	ENSMUSG00000059173.19	64.1276	-1.8951	0.617612	-3.06844	0.00215178	0.00946511	127.776	78	97.7826	6.33412	47.3613	27.5113
2686	Hdac9	ENSMUSG00000004698.10	95.9491	-1.89359	0.407151	-4.65081	3.31e-06	2.98e-05	203.496	159	90.9605	39.0604	35.7444	47.4333
1576	Shroom4	ENSMUSG00000068270.15	422.526	-1.893	0.32392	-5.84405	5.09e-09	7.83e-08	619.953	672	704.944	215.36	86.6802	236.218
879	Dcn	ENSMUSG00000019929.16	5457.76	-1.89227	0.260134	-7.2742	3.48e-13	9.6e-12	10621.5	7902	7274.57	1499.08	3429.68	2019.71
5365	Larp6	ENSMUSG00000034839.5	38.0647	-1.89143	0.605319	-3.12468	0.00177998	0.00803399	68.1475	72	39.7952	15.8353	25.0211	7.58933
3884	Rnase4	ENSMUSG00000021876.15	1664.47	-1.88572	0.492141	-3.83165	0.000127284	0.000793562	3371.41	2391	2097.78	416.996	1136.67	572.995
2631	Ctso	ENSMUSG00000028015.3	170.236	-1.88435	0.401119	-4.69773	2.63e-06	2.42e-05	350.202	222	231.949	43.2832	117.063	56.92
390	Mmp19	ENSMUSG00000025355.7	435.688	-1.882	0.196605	-9.57252	1.04e-21	6.48e-20	772.338	569	715.177	174.188	197.488	185.939
2866	Ednra	ENSMUSG00000031616.7	173.47	-1.88115	0.41733	-4.50758	6.56e-06	5.54e-05	363.453	277	178.51	38.0047	110.808	73.0473
3971	Thbs1	ENSMUSG00000040152.8	24722.9	-1.88104	0.4971	-3.78403	0.000154312	0.000940989	48344	36887	31433.7	6406.97	17247.6	8018.13
769	Slitrk5	ENSMUSG00000033214.10	245.193	-1.88047	0.246008	-7.64393	2.11e-14	6.63e-13	452.423	375	329.732	86.5664	111.701	115.737
2259	Col14a1	ENSMUSG00000022371.16	545.784	-1.88039	0.373292	-5.03731	4.72e-07	5.06e-06	1108.34	783	684.478	130.905	404.805	163.171
4654	RP23-329M7.3	ENSMUSG00000079362.5	120.459	-1.87965	0.546181	-3.44145	0.000578614	0.00301056	230.944	182	155.77	13.7239	93.8291	46.4847
731	Mmp14	ENSMUSG00000000957.11	5739.53	-1.87868	0.240635	-7.80714	5.85e-15	1.94e-13	10813.7	8370	7891.96	1677.49	3531.55	2152.52
3740	Grm8	ENSMUSG00000024211.15	42.045	-1.87763	0.479715	-3.91406	9.08e-05	0.000587623	74.7729	53	70.4944	20.0581	18.7658	15.1787
5737	Nek10	ENSMUSG00000042567.20	24.5791	-1.87762	0.631537	-2.97309	0.00294816	0.0124437	37.8597	44	34.1102	7.38981	8.9361	15.1787
2621	Gdf6	ENSMUSG00000051279.2	92.3204	-1.87661	0.398709	-4.70671	2.52e-06	2.33e-05	173.208	160	102.331	30.6149	53.6166	34.152
51	Rpl35a	ENSMUSG00000060636.13	4898.8	-1.87418	0.109235	-17.1573	5.54e-66	2.63e-63	7194.29	8062	7836.25	2266.56	2017.77	2015.92
43	Id3	ENSMUSG00000007872.3	4165.43	-1.87293	0.106086	-17.6549	9.33e-70	5.25e-67	6792.03	6711	6128.47	1896.01	1747.01	1718.04
2075	Gramd3	ENSMUSG00000001700.9	155.743	-1.86987	0.358221	-5.21988	1.79e-07	2.09e-06	265.018	253	216.031	54.8957	101.872	43.6387
2038	Sh3bp5	ENSMUSG00000021892.14	178.28	-1.86893	0.35577	-5.2532	1.49e-07	1.78e-06	322.754	255	261.512	98.1789	40.2125	92.0207
3923	Sytl2	ENSMUSG00000030616.15	86.3441	-1.86877	0.490391	-3.81078	0.00013853	0.000855088	174.155	126	106.879	14.7796	54.5102	41.7413
5448	Rarres2	ENSMUSG00000009281.6	39.2256	-1.86588	0.603352	-3.09252	0.00198465	0.00882128	89.9168	30	64.8094	12.6682	15.1914	22.768
1909	Nlrp4c	ENSMUSG00000034690.13	89.9826	-1.86503	0.344915	-5.40722	6.4e-08	8.12e-07	124.937	145	153.496	44.3389	30.3827	41.7413
2068	Gm16892	ENSMUSG00000097876.1	98.7845	-1.86495	0.356877	-5.22575	1.73e-07	2.03e-06	166.583	169	129.619	38.0047	56.2974	33.2033
951	Farp2	ENSMUSG00000034066.13	217.936	-1.86446	0.264938	-7.03733	1.96e-12	4.99e-11	429.708	272	324.047	97.1232	96.5099	88.226
2706	Sbsn	ENSMUSG00000046056.15	118.192	-1.8625	0.401875	-4.63454	3.58e-06	3.2e-05	246.088	166	144.4	28.5036	63.4463	60.7147
1046	Prrx1	ENSMUSG00000026586.16	2516.69	-1.86012	0.273496	-6.80126	1.04e-11	2.4e-10	4911.35	3879	3049.45	693.587	1606.71	960.051
1708	Medag	ENSMUSG00000029659.16	747.891	-1.85978	0.327904	-5.67171	1.41e-08	2e-07	1441.51	1096	981.237	188.968	526.336	253.294
3793	Brinp1	ENSMUSG00000028351.5	70.2591	-1.8567	0.47781	-3.88586	0.00010197	0.000650991	120.205	107	103.468	12.6682	39.3188	38.8953
1015	Sh3kbp1	ENSMUSG00000040990.17	513.94	-1.85641	0.270356	-6.86655	6.58e-12	1.57e-10	983.406	751	682.204	154.13	205.53	307.368
5526	Ccdc17	ENSMUSG00000034035.18	35.6414	-1.85495	0.606324	-3.05934	0.00221826	0.00972043	53.0036	86	28.4252	17.9467	15.1914	13.2813
1057	Gbp9	ENSMUSG00000029298.15	755.628	-1.85378	0.273442	-6.77943	1.21e-11	2.76e-10	1546.57	1032	973.278	230.14	454.848	296.933
3173	Ccl8	ENSMUSG00000009185.2	118.945	-1.85334	0.433103	-4.2792	1.88e-05	0.00014314	219.586	142	197.839	28.5036	83.9993	41.7413
4978	Pcdh11x	ENSMUSG00000034755.18	32.7501	-1.8533	0.562759	-3.29324	0.00099039	0.00481766	60.5755	48	45.4803	8.4455	17.8722	16.1273
1828	Dram1	ENSMUSG00000020057.2	467.372	-1.85146	0.335275	-5.52219	3.35e-08	4.44e-07	875.505	716	604.888	121.404	327.061	159.376
4030	Dlx2	ENSMUSG00000023391.8	79.177	-1.85114	0.493694	-3.74956	0.000177143	0.0010644	101.275	133	137.578	34.8377	14.2978	54.074
1011	St3gal1	ENSMUSG00000013846.10	337.827	-1.85001	0.268891	-6.88015	5.98e-12	1.43e-10	551.805	625	410.459	109.791	188.552	141.351
3177	Cntnap3	ENSMUSG00000033063.8	106.92	-1.84964	0.432664	-4.27501	1.91e-05	0.000145679	148.599	174	179.647	33.782	27.7019	77.7907
127	Serpine1	ENSMUSG00000037411.10	5997.93	-1.84668	0.140627	-13.1317	2.17e-39	4.13e-37	10489	9587	8082.98	2406.97	2941.76	2479.81
794	Nrros	ENSMUSG00000052384.13	280.268	-1.84573	0.244351	-7.5536	4.23e-14	1.29e-12	405.099	513	397.952	93.9562	134.042	137.557
880	RP24-358L4.4	ENSMUSG00000114426.1	183.777	-1.84547	0.253789	-7.27169	3.55e-13	9.77e-12	283.948	314	264.923	66.5083	82.2121	91.072
723	Zmiz1	ENSMUSG00000007817.14	5271.19	-1.84535	0.235724	-7.82847	4.94e-15	1.65e-13	8775.88	8235	7730.51	2261.28	1420.84	3203.65
5076	Stra6	ENSMUSG00000032327.14	33.156	-1.8441	0.568069	-3.24625	0.00116936	0.0055784	53.9501	38	63.6724	12.6682	10.7233	19.922
5211	Heyl	ENSMUSG00000032744.4	82.4166	-1.84287	0.577687	-3.19009	0.0014223	0.0066093	157.118	134	95.5086	47.5059	51.8294	8.538
3120	P2ry6	ENSMUSG00000048779.5	126.15	-1.84251	0.426704	-4.31801	1.57e-05	0.000122077	258.392	195	138.715	41.1718	87.5738	36.0493
617	Psd3	ENSMUSG00000030465.19	382.133	-1.83961	0.223523	-8.23008	1.87e-16	7.34e-15	725.96	592	474.132	155.186	181.403	164.119
4564	RP23-243M12.5	ENSMUSG00000103730.1	61.7641	-1.83946	0.528073	-3.48334	0.000495196	0.00262734	46.3781	134	109.153	36.9491	23.2339	20.8707
3266	Slc22a15	ENSMUSG00000033147.16	89.5152	-1.83823	0.43717	-4.20484	2.61e-05	0.000193706	202.549	133	84.1385	36.9491	49.1486	31.306
6182	RP23-230A14.1	ENSMUSG00000099779.1	42.093	-1.83771	0.654058	-2.80971	0.00495864	0.0194244	71.9334	96	29.5622	9.50119	30.3827	15.1787
1259	C1s1	ENSMUSG00000038521.17	1972.8	-1.83581	0.288052	-6.37318	1.85e-10	3.56e-09	3865.48	2803	2578.73	616.521	1357.39	615.685
5557	Mypopos	ENSMUSG00000086533.2	35.8941	-1.83543	0.602825	-3.04471	0.00232902	0.0101488	64.3615	57	46.6173	26.3922	13.4042	7.58933
1972	Maob	ENSMUSG00000040147.14	105.141	-1.83492	0.343748	-5.33799	9.4e-08	1.15e-06	187.406	160	145.537	32.7263	48.2549	56.92
4678	Epx	ENSMUSG00000052234.2	36.1136	-1.83394	0.535476	-3.42488	0.000615068	0.00318381	45.4316	51	72.7684	16.891	11.6169	18.9733
2119	Aff2	ENSMUSG00000031189.12	81.8218	-1.83203	0.353607	-5.18097	2.21e-07	2.52e-06	112.633	149	121.66	33.782	33.0636	40.7927
1172	Rgl1	ENSMUSG00000026482.13	562.271	-1.83163	0.2803	-6.53454	6.38e-11	1.32e-09	1044.93	822	767.48	162.576	356.55	220.091
55	Itpa	ENSMUSG00000074797.11	2331.44	-1.82732	0.110132	-16.5921	7.95e-62	3.5e-59	3484.99	3750	3678.22	1026.13	966.886	1082.43
6947	RP23-283M18.2	ENSMUSG00000075070.6	41.2809	-1.8262	0.712837	-2.56187	0.0104109	0.0362838	71.9334	55	65.9464	38.0047	4.46805	12.3327
1411	Rab32	ENSMUSG00000019832.5	398.56	-1.82608	0.298841	-6.11054	9.93e-10	1.7e-08	734.478	614	517.338	130.905	261.828	132.813
5169	Cdh8	ENSMUSG00000036510.17	33.5952	-1.8254	0.568802	-3.2092	0.00133103	0.00623545	47.3246	51	59.1244	8.4455	21.4466	14.23
5255	Col6a2	ENSMUSG00000020241.13	3156.67	-1.82402	0.574916	-3.17268	0.00151041	0.00695996	6252.53	4354	4162.58	748.482	2515.51	906.925
802	Loxl1	ENSMUSG00000032334.10	1620.11	-1.82336	0.242158	-7.52963	5.09e-14	1.54e-12	2939.81	2431	2209.2	480.338	998.162	662.169
163	Pik3r3	ENSMUSG00000028698.13	3078.41	-1.82268	0.148811	-12.2483	1.72e-34	2.55e-32	5089.29	4776	4535.52	1174.98	1627.26	1267.42
7417	RP23-130N20.4	ENSMUSG00000089818.1	16.0182	-1.82221	0.750243	-2.42883	0.0151477	0.0494543	26.5018	20	28.4252	6.33412	5.36166	9.48667
445	D1Pas1	ENSMUSG00000039224.1	2303.69	-1.82195	0.197136	-9.24208	2.42e-20	1.32e-18	3385.6	3767	3621.37	1094.75	706.846	1246.55
3171	RP23-176J12.2	ENSMUSG00000083116.1	86.9706	-1.82002	0.425207	-4.28031	1.87e-05	0.00014252	145.76	118	143.263	19.0024	46.4677	49.3307
621	Acta2	ENSMUSG00000035783.8	1887.09	-1.81773	0.221215	-8.21706	2.09e-16	8.13e-15	3645.89	2842	2333.14	683.03	1094.67	723.833
4841	Pcdhga4	ENSMUSG00000103677.1	118.748	-1.81761	0.542405	-3.35103	0.00080513	0.00402648	319.914	102	133.03	63.3412	72.3824	21.8193
433	Slc39a14	ENSMUSG00000022094.15	1346.01	-1.81664	0.195435	-9.29536	1.47e-20	8.2e-19	2296.19	2120	1874.92	503.563	773.866	507.537
607	Zfp618	ENSMUSG00000028358.15	320.694	-1.81639	0.219277	-8.28355	1.2e-16	4.77e-15	587.772	467	443.433	149.908	123.318	152.735
573	Loxl2	ENSMUSG00000034205.16	4811.21	-1.81629	0.214501	-8.46749	2.51e-17	1.06e-15	8791.97	7161	6530.97	1726.05	2936.4	1720.88
1835	Rprm	ENSMUSG00000075334.2	160.152	-1.81562	0.329396	-5.51196	3.55e-08	4.68e-07	261.232	267	220.579	47.5059	100.084	64.5093
4614	Syt2	ENSMUSG00000026452.15	43.5952	-1.81398	0.523971	-3.46199	0.0005362	0.00281406	60.5755	51	92.0975	23.2251	22.3403	12.3327
6702	Itgbl1	ENSMUSG00000032925.16	74.7706	-1.81295	0.686974	-2.63903	0.00831426	0.0300402	160.904	84	104.605	12.6682	75.0632	11.384
1083	Creb3l1	ENSMUSG00000027230.9	1575.07	-1.81224	0.269414	-6.72662	1.74e-11	3.88e-10	3043.92	2233	2079.59	526.788	1048.2	518.921
1614	Herc6	ENSMUSG00000029798.11	339.566	-1.81204	0.312226	-5.80361	6.49e-09	9.74e-08	619.953	398	568.503	93.9562	210.892	146.095
1118	Frk	ENSMUSG00000019779.15	206.4	-1.81191	0.272663	-6.64525	3.03e-11	6.56e-10	404.152	248	311.54	97.1232	89.361	88.226
3044	Fam84a	ENSMUSG00000020607.7	90.3448	-1.81181	0.41406	-4.37571	1.21e-05	9.63e-05	150.492	169	102.331	33.782	28.5955	57.8687
7033	RP23-204P1.3	ENSMUSG00000083735.1	17.9798	-1.80924	0.713767	-2.53477	0.011252	0.0387412	33.1272	19	31.8362	7.38981	8.9361	7.58933
1095	Wisp2	ENSMUSG00000027656.7	617.737	-1.80884	0.270644	-6.68345	2.33e-11	5.16e-10	1112.13	900	872.084	179.467	392.295	250.448
4420	Ltbp2	ENSMUSG00000002020.15	2325.13	-1.80867	0.509681	-3.54862	0.00038725	0.00212155	4353.87	3294	3205.22	640.802	1789.01	667.861
4453	Arhgap6	ENSMUSG00000031355.16	43.6155	-1.80846	0.512021	-3.532	0.000412431	0.00224276	84.2378	68	51.1653	21.1137	12.5105	24.6653
1543	Neto2	ENSMUSG00000036902.11	514.067	-1.80692	0.306366	-5.89791	3.68e-09	5.78e-08	1006.12	958	434.337	229.084	191.233	265.627
4945	Bgn	ENSMUSG00000031375.17	16501.8	-1.80533	0.546412	-3.30397	0.000953254	0.00466796	30099.4	23985	22900.5	4199.52	12729.5	5097.19
4248	Glis1	ENSMUSG00000034762.9	45.3567	-1.80406	0.495999	-3.63722	0.000275595	0.00157098	69.0939	57	85.2755	28.5036	15.1914	17.076
5870	Hoxa2	ENSMUSG00000014704.10	22.8976	-1.80353	0.616199	-2.92686	0.00342399	0.0141247	37.8597	36	32.9732	8.4455	10.7233	11.384
3103	Il1rl2	ENSMUSG00000070942.8	221.133	-1.80284	0.416446	-4.32911	1.5e-05	0.000116831	459.049	327	245.593	55.9514	167.105	72.0987
1475	Irx1	ENSMUSG00000060969.9	332.523	-1.80277	0.300384	-6.00154	1.95e-09	3.21e-08	631.31	464	455.94	100.29	212.679	130.916
1428	Apbb1ip	ENSMUSG00000026786.14	249.473	-1.80176	0.296343	-6.07998	1.2e-09	2.04e-08	485.551	354	324.047	84.455	150.126	98.6613
1121	Hist2h3c1	ENSMUSG00000093769.4	161.753	-1.80152	0.271312	-6.64003	3.14e-11	6.77e-10	295.306	220	238.771	69.6754	66.1271	80.6367
5070	Mmp2	ENSMUSG00000031740.8	5831.25	-1.80053	0.554358	-3.24796	0.00116234	0.00555149	11281.2	7779	8123.91	1517.02	4488.6	1797.72
5899	Tmem204	ENSMUSG00000024168.7	27.5292	-1.79955	0.616594	-2.91853	0.00351684	0.014434	44.4851	36	47.7543	16.891	13.4042	6.64067
3679	Fabp4	ENSMUSG00000062515.3	88.4722	-1.79923	0.455086	-3.95361	7.7e-05	0.000506605	176.994	115	120.523	34.8377	61.6591	21.8193
2991	Dubr	ENSMUSG00000022639.14	138.889	-1.79832	0.407109	-4.41729	9.99e-06	8.09e-05	261.232	234	152.359	38.0047	96.5099	51.228
2472	RP23-172B16.4	ENSMUSG00000045838.8	217.541	-1.79725	0.371815	-4.83372	1.34e-06	1.31e-05	434.44	351	228.538	60.1742	144.765	86.3287
1386	Fbxl7	ENSMUSG00000043556.10	158.64	-1.79677	0.29205	-6.15228	7.64e-10	1.33e-08	260.285	253	226.264	52.7844	90.2546	69.2527
165	RP23-14F5.4	ENSMUSG00000082454.3	3254.51	-1.79625	0.146821	-12.2343	2.04e-34	2.99e-32	4709.75	5439	5011.93	1610.98	1192.97	1562.45
928	RP23-13N24.1	ENSMUSG00000104496.1	275.971	-1.79552	0.252398	-7.11383	1.13e-12	2.95e-11	393.741	423	468.447	135.128	88.4674	147.043
1383	Myl9	ENSMUSG00000067818.6	356.105	-1.79365	0.29145	-6.15423	7.54e-10	1.32e-08	595.344	588	475.269	146.741	227.871	103.405
1009	Nmi	ENSMUSG00000026946.9	553.419	-1.79289	0.260491	-6.88271	5.87e-12	1.41e-10	831.967	796	949.401	232.251	345.827	165.068
999	RP23-327M1.1	ENSMUSG00000105509.1	236.8	-1.79164	0.259031	-6.91669	4.62e-12	1.12e-10	379.543	358	364.979	87.622	90.2546	140.403
3611	Uba7	ENSMUSG00000032596.14	218.968	-1.79135	0.448318	-3.99572	6.45e-05	0.000432514	343.577	301	375.212	64.3969	184.084	45.536
1341	Pmp22	ENSMUSG00000018217.12	1091.38	-1.78919	0.28767	-6.2196	4.98e-10	9e-09	2074.71	1487	1517.9	300.871	739.016	428.797
2582	Tnfrsf11b	ENSMUSG00000063727.3	194.742	-1.78896	0.377421	-4.73998	2.14e-06	2e-05	337.898	280	288.8	59.1185	144.765	57.8687
5632	Prelp	ENSMUSG00000041577.5	1417.74	-1.78715	0.59315	-3.01298	0.00258694	0.0111227	2765.65	1962	1868.1	301.927	1157.23	451.565
5271	AC121131.6	ENSMUSG00000083218.2	42.6406	-1.78617	0.563943	-3.16728	0.00153871	0.00706882	69.0939	52	77.3165	12.6682	12.5105	32.2547
5608	Mr1	ENSMUSG00000026471.14	84.1888	-1.78445	0.590407	-3.02241	0.00250768	0.010828	123.991	111	156.907	12.6682	76.8505	23.7167
303	Cebpd	ENSMUSG00000071637.5	594.576	-1.78419	0.171513	-10.4027	2.41e-25	1.93e-23	947.439	999	818.645	244.919	298.466	258.986
946	Hist1h1c	ENSMUSG00000036181.2	1542.47	-1.78294	0.253017	-7.04669	1.83e-12	4.69e-11	2854.62	2249	2068.22	449.723	975.822	657.426
2537	Zc3h12b	ENSMUSG00000035045.17	75.7451	-1.78187	0.372969	-4.77752	1.77e-06	1.69e-05	142.92	108	101.194	29.5592	34.8508	37.9467
798	Lhfp	ENSMUSG00000048332.13	1034.88	-1.78073	0.23609	-7.54257	4.61e-14	1.4e-12	1847.55	1496	1466.74	367.379	655.016	376.621
3985	RP24-500I4.1	ENSMUSG00000095134.2	85.9054	-1.7797	0.471336	-3.77587	0.000159453	0.000968921	124.937	171	103.468	17.9467	40.2125	57.8687
347	Man1a	ENSMUSG00000003746.16	1074.62	-1.77962	0.179074	-9.93788	2.85e-23	1.99e-21	2008.46	1565	1420.12	423.331	514.719	516.075
1790	Csgalnact1	ENSMUSG00000036356.15	854.175	-1.77723	0.318803	-5.5747	2.48e-08	3.35e-07	1679.08	1243	1046.05	260.755	621.059	275.113
208	Grb10	ENSMUSG00000020176.17	9386.2	-1.77693	0.15299	-11.6146	3.47e-31	4.04e-29	15007.6	14519	14068.2	4576.4	3297.42	4848.63
895	Helz2	ENSMUSG00000027580.17	1757.78	-1.77619	0.245819	-7.22561	4.99e-13	1.35e-11	2830.01	2584	2750.42	545.79	1172.42	664.067
1863	En1	ENSMUSG00000058665.8	151.149	-1.77543	0.324449	-5.47213	4.45e-08	5.78e-07	279.215	241	181.921	52.7844	89.361	62.612
4298	Adh7	ENSMUSG00000055301.8	42.4679	-1.77516	0.491534	-3.61147	0.000304467	0.00171537	57.736	86	53.4393	20.0581	21.4466	16.1273
3160	Lox	ENSMUSG00000024529.13	28963.4	-1.77475	0.413782	-4.2891	1.79e-05	0.000137472	54060.8	42195	38223.9	8193.19	19855.1	11252.1
2994	Fam20a	ENSMUSG00000020614.13	239.541	-1.77442	0.401982	-4.41417	1.01e-05	8.2e-05	503.534	360	249.004	62.2855	175.148	87.2773
5241	RP23-336O18.1	ENSMUSG00000104728.1	32.8489	-1.77358	0.55789	-3.17908	0.00147744	0.00682655	44.4851	57	51.1653	11.6126	21.4466	11.384
3057	Sorbs2	ENSMUSG00000031626.17	125.162	-1.77327	0.406291	-4.36453	1.27e-05	0.000100911	265.964	156	159.181	50.673	83.1057	36.0493
255	Ndn	ENSMUSG00000033585.5	727.399	-1.77295	0.163271	-10.8589	1.81e-27	1.72e-25	1270.19	1090	1016.48	301.927	355.657	330.136
1339	Snai1	ENSMUSG00000042821.7	696.759	-1.77139	0.284706	-6.22183	4.91e-10	8.89e-09	1259.78	1043	931.209	242.808	479.869	223.885
1174	Nsg1	ENSMUSG00000029126.7	215.842	-1.77102	0.271289	-6.52814	6.66e-11	1.37e-09	363.453	378	260.375	78.1209	111.701	103.405
830	Gdf11	ENSMUSG00000025352.6	261.121	-1.77092	0.239116	-7.40611	1.3e-13	3.79e-12	420.243	442	349.061	137.239	123.318	94.8667
535	Cxcl12	ENSMUSG00000061353.11	633.002	-1.76979	0.203521	-8.69585	3.44e-18	1.56e-16	1177.44	821	938.031	317.762	304.721	239.064
627	Wbscr17	ENSMUSG00000034040.16	481.985	-1.76882	0.215869	-8.19395	2.53e-16	9.76e-15	865.094	739	632.176	179.467	262.721	213.45
6942	Slc9a2	ENSMUSG00000026062.12	24.3505	-1.76849	0.69009	-2.56269	0.0103865	0.0362301	41.6457	28	43.2063	16.891	11.6169	4.74333
908	Cdkn2b	ENSMUSG00000073802.4	628.277	-1.765	0.245831	-7.17976	6.98e-13	1.86e-11	1037.36	946	930.072	223.806	405.699	226.731
4368	Hist1h1d	ENSMUSG00000052565.7	51.8785	-1.76329	0.493023	-3.57649	0.000348245	0.00193057	94.6492	81	64.8094	16.891	17.8722	36.0493
2115	Fhl2	ENSMUSG00000008136.14	242.271	-1.76316	0.340128	-5.18382	2.17e-07	2.49e-06	410.778	392	320.636	65.4526	167.999	96.764
698	Ptprd	ENSMUSG00000028399.18	361.54	-1.76258	0.223441	-7.88837	3.06e-15	1.06e-13	664.438	499	511.653	166.799	137.616	189.733
3432	Mrgpre	ENSMUSG00000048965.9	80.1441	-1.76027	0.429447	-4.09892	4.15e-05	0.00029287	128.723	128	114.838	27.4479	57.191	24.6653
5374	Hlx	ENSMUSG00000039377.7	34.0078	-1.76019	0.564513	-3.11806	0.00182045	0.00820287	60.5755	38	59.1244	9.50119	17.8722	18.9733
6715	Slc25a47	ENSMUSG00000048856.9	48.3934	-1.75954	0.667775	-2.63493	0.00841541	0.0303469	95.5957	91	37.5212	13.7239	9.82971	42.69
5334	Mill2	ENSMUSG00000040987.15	33.8007	-1.75712	0.560039	-3.1375	0.00170397	0.00773559	56.7895	51	48.8913	10.5569	23.2339	12.3327
378	Lgals9	ENSMUSG00000001123.15	3520.05	-1.75709	0.179849	-9.76985	1.52e-22	9.72e-21	5898.54	4972	5429.21	1219.32	1999.9	1601.35
6232	Lum	ENSMUSG00000036446.5	1248.24	-1.75546	0.62909	-2.79048	0.00526306	0.0204501	2463.72	1766	1548.6	276.59	1075.91	358.596
4333	Col5a1	ENSMUSG00000026837.15	20394	-1.75494	0.488106	-3.59541	0.000323877	0.00180957	39167.7	28485	26743.5	5530.75	15103.8	7333.19
6861	RP23-231M6.4	ENSMUSG00000111997.1	21.6906	-1.7521	0.677156	-2.58745	0.00966899	0.0341254	27.4483	49	23.8771	10.5569	10.7233	8.538
6870	Pgm5	ENSMUSG00000041731.13	61.8822	-1.75062	0.677213	-2.58503	0.00973699	0.0343204	87.0773	138	61.3984	12.6682	60.7655	11.384
5425	Ccdc65	ENSMUSG00000003354.6	41.8782	-1.74981	0.564229	-3.10125	0.00192708	0.0086017	67.201	39	87.5495	21.1137	25.0211	11.384
3277	Fgf18	ENSMUSG00000057967.12	58.5525	-1.74933	0.416939	-4.19564	2.72e-05	0.000201006	91.8098	96	83.0015	22.1694	23.2339	35.1007
4819	Gsap	ENSMUSG00000039934.12	174.662	-1.74804	0.520084	-3.36107	0.000776403	0.00390135	265.018	269	274.019	19.0024	140.297	80.6367
2688	Il7	ENSMUSG00000040329.14	80.6728	-1.74772	0.375921	-4.64916	3.33e-06	3e-05	135.348	114	123.934	25.3365	45.5741	39.844
306	Dact3	ENSMUSG00000078794.4	884.986	-1.74702	0.168285	-10.3813	3.02e-25	2.39e-23	1413.11	1369	1309.83	352.6	489.698	375.672
5096	Tlr5	ENSMUSG00000079164.8	60.1839	-1.74551	0.53877	-3.2398	0.00119612	0.00568368	130.616	84	63.6724	21.1137	45.5741	16.1273
3598	Hoxc5	ENSMUSG00000022485.3	56.4751	-1.74357	0.435653	-4.0022	6.28e-05	0.000422357	106.007	90	64.8094	25.3365	22.3403	30.3573
1960	Ldlrad4	ENSMUSG00000024544.8	264.095	-1.74056	0.32518	-5.35259	8.67e-08	1.07e-06	497.855	355	367.253	84.455	182.296	97.7127
7340	RP23-386F19.2	ENSMUSG00000114688.1	26.1538	-1.7362	0.709719	-2.44632	0.0144322	0.0476126	17.0369	39	64.8094	9.50119	15.1914	11.384
2755	Sqrdl	ENSMUSG00000005803.14	120.096	-1.73516	0.377412	-4.59751	4.28e-06	3.76e-05	221.479	142	191.017	40.1161	80.4249	45.536
1796	Platr17	ENSMUSG00000092349.1	326.408	-1.73505	0.311781	-5.56497	2.62e-08	3.54e-07	530.036	496	479.817	139.351	89.361	223.885
4165	Pxdc1	ENSMUSG00000021411.16	213.918	-1.73385	0.471685	-3.67587	0.000237041	0.00137748	394.687	272	320.636	42.2275	189.445	64.5093
3415	RP23-429I18.2	ENSMUSG00000104312.1	93.0826	-1.73381	0.422146	-4.10714	4.01e-05	0.00028405	159.957	144	125.071	54.8957	21.4466	53.1253
1267	Npr2	ENSMUSG00000028469.15	788.28	-1.73359	0.272651	-6.35827	2.04e-10	3.9e-09	1491.67	1149	996.018	304.038	529.017	259.935
1199	AC118721.1	ENSMUSG00000101431.1	371.259	-1.73281	0.267741	-6.47197	9.67e-11	1.95e-09	462.835	509	740.191	216.416	134.042	165.068
7218	Cldn1	ENSMUSG00000022512.2	22.9331	-1.73047	0.696905	-2.48308	0.0130253	0.0436975	34.0737	40	31.8362	5.27844	17.8722	8.538
6521	Brinp3	ENSMUSG00000035131.14	26.4795	-1.73009	0.642716	-2.69184	0.00710585	0.0263868	35.9667	44	42.0693	11.6126	6.25527	18.9733
6875	Arsi	ENSMUSG00000036412.5	36.2348	-1.72872	0.66937	-2.5826	0.00980585	0.0345392	75.7194	46	45.4803	9.50119	32.17	8.538
471	Arl4c	ENSMUSG00000049866.12	1129.76	-1.72764	0.191177	-9.03685	1.61e-19	8.29e-18	2137.18	1705	1364.41	468.725	570.123	533.151
701	Mxra8	ENSMUSG00000029070.9	2680.89	-1.72676	0.219132	-7.88	3.27e-15	1.13e-13	5245.46	3696	3412.16	1026.13	1632.63	1072.94
2763	Itga8	ENSMUSG00000026768.10	231.211	-1.72507	0.37581	-4.59027	4.43e-06	3.88e-05	423.082	356	286.526	57.0071	169.786	94.8667
201	Tmem132c	ENSMUSG00000034324.16	904.942	-1.72499	0.147044	-11.7311	8.83e-32	1.06e-29	1307.11	1375	1486.07	468.725	405.699	387.056
927	Smpdl3b	ENSMUSG00000028885.8	393.976	-1.72351	0.242257	-7.11439	1.12e-12	2.94e-11	633.203	608	573.051	169.966	135.829	243.807
3520	Lrrn2	ENSMUSG00000026443.3	287.147	-1.7226	0.426209	-4.04169	5.31e-05	0.00036506	438.226	504	379.76	137.239	47.3613	216.296
983	Spred3	ENSMUSG00000037239.8	623.081	-1.72235	0.247567	-6.95711	3.47e-12	8.56e-11	1215.3	908	745.876	221.694	282.381	365.237
5887	T	ENSMUSG00000062327.10	58.8082	-1.72184	0.589223	-2.92221	0.00347552	0.0142934	92.7563	97	80.7275	40.1161	7.14888	35.1007
857	Anxa1	ENSMUSG00000024659.14	4341.37	-1.72174	0.234276	-7.3492	1.99e-13	5.63e-12	7959.05	6354	5675.94	1455.79	2871.17	1732.27
4105	Igsf21	ENSMUSG00000040972.8	53.0261	-1.71794	0.463668	-3.70511	0.000211303	0.00124646	95.5957	64	84.1385	33.782	17.8722	22.768
481	RP23-17C23.2	ENSMUSG00000082195.3	410.177	-1.71747	0.191131	-8.98583	2.57e-19	1.29e-17	627.524	629	631.039	163.632	184.084	225.783
3274	Btg2	ENSMUSG00000020423.6	9870.91	-1.71248	0.407888	-4.19842	2.69e-05	0.000198799	17442.9	15046	12890.2	3318.02	7098.84	3429.43
1685	Itpr2	ENSMUSG00000030287.15	203.007	-1.71015	0.299909	-5.70223	1.18e-08	1.7e-07	411.724	296	225.127	90.7891	109.02	85.38
706	Parva	ENSMUSG00000030770.15	1861.3	-1.70796	0.217157	-7.86507	3.69e-15	1.27e-13	3558.81	2716	2276.29	689.364	1114.33	813.007
657	Akr1b8	ENSMUSG00000029762.6	764.674	-1.70651	0.211608	-8.06449	7.35e-16	2.71e-14	1430.15	1014	1067.65	385.326	411.061	279.857
6988	RP24-445F15.1	ENSMUSG00000107020.1	25.343	-1.70506	0.669368	-2.54727	0.010857	0.037622	31.2343	41	44.3433	6.33412	19.6594	9.48667
6464	Cnrip1	ENSMUSG00000044629.5	88.6272	-1.70458	0.628987	-2.71005	0.00672734	0.0252015	216.747	104	86.4125	17.9467	85.7866	20.8707
2050	Serpinb9	ENSMUSG00000045827.10	216.799	-1.70333	0.32499	-5.24118	1.6e-07	1.88e-06	372.918	328	294.485	97.1232	145.658	62.612
3325	RP23-380L19.3	ENSMUSG00000107881.1	222.071	-1.7014	0.408602	-4.16395	3.13e-05	0.000227797	405.099	312	302.444	63.3412	184.084	65.458
1417	Pcdhgb2	ENSMUSG00000102748.1	155.351	-1.70022	0.278835	-6.09758	1.08e-09	1.84e-08	271.643	217	223.99	80.2322	80.4249	58.8173
4793	Brinp2	ENSMUSG00000004031.13	52.352	-1.69923	0.504233	-3.36992	0.000751899	0.00379871	90.8633	65	84.1385	27.4479	12.5105	34.152
1654	Gpx8	ENSMUSG00000021760.4	658.248	-1.69896	0.29618	-5.73625	9.68e-09	1.42e-07	1182.17	892	945.99	214.305	481.656	233.372
3766	Mrgprf	ENSMUSG00000031070.15	168.837	-1.69862	0.435413	-3.90116	9.57e-05	0.000615554	328.433	219	227.401	48.5616	140.297	49.3307
6543	4930480K23Rik	ENSMUSG00000097284.7	39.0031	-1.69847	0.633154	-2.68256	0.00730607	0.027039	74.7729	36	68.2204	17.9467	29.4891	7.58933
5186	RP23-413G8.2	ENSMUSG00000112627.1	66.6352	-1.69707	0.530149	-3.20111	0.00136897	0.00639213	143.867	80	81.8645	24.2808	52.723	17.076
1990	Shox2	ENSMUSG00000027833.16	216.296	-1.6969	0.319867	-5.30503	1.13e-07	1.37e-06	399.42	320	272.882	64.3969	136.722	104.353
395	Cfb	ENSMUSG00000090231.10	759.817	-1.69471	0.177729	-9.53537	1.49e-21	9.16e-20	1313.73	1093	1076.75	318.818	422.678	333.931
6905	Kcnj2	ENSMUSG00000041695.2	29.1185	-1.69235	0.657337	-2.57455	0.0100371	0.0351988	44.4851	48	40.9322	16.891	19.6594	4.74333
636	Prkca	ENSMUSG00000050965.14	512.27	-1.68993	0.206699	-8.17582	2.94e-16	1.12e-14	852.79	812	681.067	249.142	192.126	286.497
2492	Olfml3	ENSMUSG00000027848.12	395.787	-1.68784	0.350056	-4.82164	1.42e-06	1.38e-05	416.457	737	659.464	115.07	293.998	152.735
6568	Cacng5	ENSMUSG00000040373.12	30.0524	-1.68638	0.630009	-2.67675	0.00743397	0.0274077	42.5922	36	59.1244	12.6682	22.3403	7.58933
5452	Zcchc5	ENSMUSG00000047686.9	231.707	-1.68576	0.545307	-3.09139	0.00199221	0.00884837	437.28	344	279.704	42.2275	237.7	49.3307
5502	RP24-390D14.11	ENSMUSG00000115649.1	30.6706	-1.68508	0.54897	-3.06952	0.00214401	0.00943606	50.1641	48	42.0693	19.0024	13.4042	11.384
1944	Dhx58	ENSMUSG00000017830.15	343.214	-1.68463	0.31384	-5.36778	7.97e-08	9.93e-07	638.882	465	467.31	117.181	246.636	124.275
1228	Penk	ENSMUSG00000045573.9	220.951	-1.68437	0.262091	-6.42667	1.3e-10	2.57e-09	403.206	285	322.91	107.68	121.531	85.38
2358	Pcdhga2	ENSMUSG00000103332.1	140.936	-1.68325	0.340568	-4.94248	7.71e-07	7.92e-06	217.693	286	140.989	68.6197	69.7016	62.612
2855	Myom1	ENSMUSG00000024049.14	72.0861	-1.68298	0.372653	-4.51622	6.3e-06	5.34e-05	113.579	108	108.016	39.0604	25.9147	37.9467
652	Phldb2	ENSMUSG00000033149.16	2960.51	-1.68262	0.208163	-8.08319	6.31e-16	2.34e-14	5564.43	4603	3376.91	1093.69	1646.03	1478.97
4940	Col1a1	ENSMUSG00000001506.10	59375.1	-1.67985	0.507649	-3.30909	0.000936014	0.00458817	108343	83048	80118	16739	47177.2	20825.1
4935	RP23-431C5.1	ENSMUSG00000066553.5	61.7508	-1.67876	0.50706	-3.31076	0.000930418	0.00456537	84.2378	89	109.153	33.782	41.9997	12.3327
4771	Pkia	ENSMUSG00000027499.12	128.732	-1.67849	0.496395	-3.38135	0.000721297	0.00366091	232.837	206	150.085	25.3365	112.595	45.536
767	Erap1	ENSMUSG00000021583.7	614.328	-1.67776	0.218983	-7.6616	1.84e-14	5.8e-13	1061.02	920	827.741	247.031	380.678	249.499
2899	RP23-177J21.10	ENSMUSG00000103189.1	80.98	-1.67667	0.374289	-4.47962	7.48e-06	6.24e-05	118.312	145	106.879	30.6149	35.7444	49.3307
7313	Hist2h3c2	ENSMUSG00000081058.5	23.1425	-1.67264	0.681705	-2.45361	0.0141432	0.0468313	27.4483	42	36.3842	5.27844	11.6169	16.1273
2574	Nedd9	ENSMUSG00000021365.15	474.725	-1.67182	0.352281	-4.74572	2.08e-06	1.95e-05	877.398	659	632.176	116.126	367.274	196.374
4058	Pogk	ENSMUSG00000040596.15	173.686	-1.6699	0.447717	-3.72982	0.00019162	0.00114344	107.9	320	364.979	97.1232	56.2974	95.8153
2938	Igfbp6	ENSMUSG00000023046.6	106.756	-1.66823	0.374551	-4.45395	8.43e-06	6.95e-05	183.62	172	131.893	38.0047	73.276	41.7413
556	Nckap1l	ENSMUSG00000022488.9	871.262	-1.66796	0.195107	-8.54896	1.24e-17	5.41e-16	1236.12	1437	1304.15	327.263	523.655	399.389
5445	Anks1b	ENSMUSG00000058589.14	159.245	-1.66779	0.538912	-3.09474	0.00196986	0.00876034	300.038	227	200.113	24.2808	152.807	51.228
268	Mroh2a	ENSMUSG00000079429.9	775.771	-1.66687	0.155791	-10.6994	1.02e-26	9.26e-25	1271.14	1238	1030.13	391.66	371.742	351.955
179	Nr4a1	ENSMUSG00000023034.7	8050.38	-1.66628	0.139183	-11.9718	4.99e-33	6.75e-31	14206.9	12161	10361.5	3777.25	3657.55	4138.08
408	RP24-316P8.8	ENSMUSG00000113411.1	684.965	-1.66414	0.175328	-9.49154	2.28e-21	1.35e-19	1079.95	942	1102.9	271.312	350.295	363.339
613	Gja1	ENSMUSG00000050953.10	4595.49	-1.66015	0.201166	-8.2526	1.55e-16	6.12e-15	7937.29	6784	6225.11	1832.67	2982.87	1811
3555	RP23-159L13.1	ENSMUSG00000038112.15	143.811	-1.66001	0.41273	-4.02202	5.77e-05	0.000393029	251.767	246	158.044	42.2275	111.701	53.1253
851	Ephb2	ENSMUSG00000028664.14	1476.51	-1.65813	0.225331	-7.35864	1.86e-13	5.29e-12	2210.06	2111	2407.04	495.117	656.803	979.024
5183	Zbp1	ENSMUSG00000027514.14	1377.63	-1.65609	0.517191	-3.20209	0.00136433	0.00637416	2423.02	1710	2142.12	386.382	1153.65	450.617
1447	Fkbp10	ENSMUSG00000001555.10	2369.45	-1.65601	0.274179	-6.03989	1.54e-09	2.58e-08	4431.48	3329	3032.4	806.545	1756.84	860.441
5763	Avpr1a	ENSMUSG00000020123.6	97.4291	-1.65563	0.558644	-2.96365	0.00304014	0.0127741	184.566	114	145.537	12.6682	81.3185	46.4847
7405	Cep295nl	ENSMUSG00000076433.4	24.4471	-1.65427	0.680652	-2.43043	0.0150811	0.0493045	53.9501	38	19.3291	9.50119	10.7233	15.1787
5230	Magi2	ENSMUSG00000040003.18	40.8669	-1.65372	0.519383	-3.184	0.00145254	0.0067253	71.9334	73	40.9322	25.3365	17.8722	16.1273
4897	Cabs1	ENSMUSG00000007907.4	53.4857	-1.65354	0.496906	-3.32767	0.000875747	0.00433048	70.9869	94	78.4535	24.2808	14.2978	38.8953
3200	2020-09-05	ENSMUSG00000072214.6	292.716	-1.64864	0.387634	-4.25307	2.11e-05	0.000159508	658.759	358	314.951	82.3436	126.893	215.347
6457	Eln	ENSMUSG00000029675.12	144.749	-1.6475	0.607398	-2.71239	0.00668005	0.0250515	242.302	197	219.442	22.1694	158.169	29.4087
1494	Serpinf1	ENSMUSG00000000753.15	2213.96	-1.64674	0.275807	-5.97061	2.36e-09	3.83e-08	4186.34	3130	2752.69	728.424	1634.41	851.903
7133	RP23-346J11.1	ENSMUSG00000101849.1	29.778	-1.64673	0.656769	-2.50732	0.0121652	0.0412982	33.1272	57	45.4803	9.50119	25.0211	8.538
5108	Zmym1	ENSMUSG00000043872.14	3983.25	-1.64653	0.509017	-3.23472	0.00121762	0.00577224	6550.67	9040	2523.02	1899.18	1848.88	2037.74
6458	RP23-60P18.9	ENSMUSG00000058706.5	37.6743	-1.64509	0.60663	-2.71186	0.00669077	0.0250878	53.9501	72	45.4803	7.38981	18.7658	28.46
4156	Atp8b1	ENSMUSG00000039529.8	111.673	-1.63824	0.445117	-3.68047	0.000232806	0.00135645	214.854	163	129.619	27.4479	85.7866	49.3307
6786	Lrrc17	ENSMUSG00000039883.5	674.031	-1.63536	0.625953	-2.61259	0.0089858	0.0320647	1305.21	921	833.426	158.353	617.485	208.707
2298	Matn2	ENSMUSG00000022324.15	651.938	-1.63508	0.326918	-5.0015	5.69e-07	5.99e-06	1239.91	959	760.658	187.912	500.422	263.729
4398	Arhgef9	ENSMUSG00000025656.17	82.8873	-1.63475	0.459798	-3.55536	0.000377462	0.00207827	131.562	129	115.975	16.891	53.6166	50.2793
6119	RP23-162H3.2	ENSMUSG00000078497.9	2325.21	-1.63394	0.577323	-2.8302	0.00465184	0.0184089	4091.69	2289	4170.54	1942.46	824.802	632.761
1039	Adamts5	ENSMUSG00000022894.5	2535.93	-1.63373	0.239897	-6.81012	9.75e-12	2.27e-10	4363.33	3835	3309.83	852.995	1772.92	1081.48
768	RP24-371A24.1	ENSMUSG00000083087.1	277.609	-1.63311	0.213596	-7.64581	2.08e-14	6.55e-13	446.744	400	412.733	129.85	118.85	157.479
2101	Ebf1	ENSMUSG00000057098.14	532.05	-1.6324	0.314135	-5.1965	2.03e-07	2.34e-06	1009.91	780	624.217	206.915	397.656	173.606
1727	Cryab	ENSMUSG00000032060.10	399.601	-1.6299	0.288606	-5.6475	1.63e-08	2.28e-07	686.207	494	632.176	191.079	269.87	124.275
477	Ttn	ENSMUSG00000051747.14	1319.52	-1.62912	0.180981	-9.00164	2.22e-19	1.13e-17	1946.93	2070	1967.02	534.178	821.228	577.738
3590	Pdgfd	ENSMUSG00000032006.15	145.996	-1.62745	0.406187	-4.00665	6.16e-05	0.000415398	225.265	231	205.798	34.8377	65.2335	113.84
4159	H19	ENSMUSG00000000031.16	4705.94	-1.62677	0.442206	-3.67876	0.000234375	0.00136461	8931.1	6172	6226.25	1162.31	3082.95	2661.01
3342	Sox3	ENSMUSG00000045179.9	287.007	-1.6242	0.39128	-4.15099	3.31e-05	0.000239865	449.584	525	325.184	177.355	58.9783	185.939
5980	Rrad	ENSMUSG00000031880.7	44.8584	-1.62369	0.563762	-2.88011	0.00397538	0.0160976	58.6825	89	55.7133	15.8353	36.638	13.2813
1146	Serpine2	ENSMUSG00000026249.10	6996.55	-1.62319	0.246363	-6.58861	4.44e-11	9.38e-10	13011.4	9893	8787.93	2513.59	5020.3	2753.03
7415	RP23-401A2.2	ENSMUSG00000113944.1	24.6804	-1.62296	0.668114	-2.42916	0.0151338	0.0494237	32.1807	51	28.4252	19.0024	8.9361	8.538
7041	Cacnb2	ENSMUSG00000057914.15	23.9344	-1.62237	0.64062	-2.5325	0.0113252	0.0389489	36.9132	25	46.6173	8.4455	14.2978	12.3327
4079	Rspo3	ENSMUSG00000019880.10	299.28	-1.61875	0.435262	-3.71902	0.0002	0.0011873	589.665	422	343.376	76.0095	271.657	92.9693
4936	Dusp15	ENSMUSG00000042662.16	49.8749	-1.61602	0.48813	-3.31064	0.000930843	0.00456652	80.4519	84	61.3984	15.8353	35.7444	21.8193
6224	RP23-65G6.4	ENSMUSG00000052951.5	43.8451	-1.61595	0.578718	-2.7923	0.0052335	0.0203614	73.8264	89	35.2472	31.6706	13.4042	19.922
5906	RP23-271F18.1	ENSMUSG00000074034.1	36.2136	-1.61498	0.554386	-2.9131	0.00357865	0.0146727	34.0737	56	73.9054	14.7796	21.4466	17.076
389	Vcan	ENSMUSG00000021614.16	7303	-1.61444	0.168492	-9.58169	9.55e-22	5.94e-20	13800.8	10319	8910.72	3252.57	3808.57	3726.36
1343	Slc4a4	ENSMUSG00000060961.14	336.101	-1.60972	0.258896	-6.21763	5.05e-10	9.1e-09	614.274	517	387.719	131.961	162.637	203.015
2809	Cacna1g	ENSMUSG00000020866.17	525.638	-1.6079	0.353411	-4.54966	5.37e-06	4.63e-05	990.031	644	741.328	146.741	432.507	199.22
1470	Mid1	ENSMUSG00000035299.16	437.911	-1.60725	0.26747	-6.0091	1.87e-09	3.07e-08	855.629	619	503.694	162.576	217.147	269.421
5393	Gp1bb	ENSMUSG00000050761.3	97.3311	-1.60673	0.516665	-3.10981	0.00187208	0.00840579	79.5054	182	178.51	29.5592	83.1057	31.306
7120	Rpph1	ENSMUSG00000092837.1	35.9145	-1.60636	0.640042	-2.50978	0.0120808	0.0410866	54.8966	48	59.1244	25.3365	5.36166	22.768
2235	Il33	ENSMUSG00000024810.16	118.935	-1.60625	0.317314	-5.062	4.15e-07	4.49e-06	210.121	152	175.099	50.673	53.6166	72.0987
3644	Lat2	ENSMUSG00000040751.12	58.3563	-1.60432	0.403501	-3.97599	7.01e-05	0.000465568	95.5957	95	72.7684	31.6706	29.4891	25.614
5868	Hist1h1a	ENSMUSG00000049539.3	75.3205	-1.60182	0.547209	-2.92725	0.00341977	0.0141121	109.793	106	123.934	46.4502	10.7233	55.0227
6697	Tmem267	ENSMUSG00000074634.12	157.01	-1.60112	0.606527	-2.63982	0.00829503	0.0299932	317.075	355	36.3842	67.564	92.0418	73.996
1855	Pla2g4a	ENSMUSG00000056220.14	528.922	-1.60077	0.291996	-5.48218	4.2e-08	5.48e-07	937.974	700	749.287	193.191	397.656	195.425
3684	Mafb	ENSMUSG00000074622.4	176.499	-1.59964	0.405003	-3.94971	7.82e-05	0.000514243	331.272	238	227.401	38.0047	116.169	108.148
6497	Npas3	ENSMUSG00000021010.8	29.3625	-1.59889	0.592131	-2.70022	0.00692928	0.0258222	49.2176	39	44.3433	8.4455	14.2978	20.8707
1740	Scarf2	ENSMUSG00000012017.3	443.527	-1.59736	0.28373	-5.62987	1.8e-08	2.51e-07	815.876	647	537.804	152.019	308.295	200.169
2384	Srpx	ENSMUSG00000090084.7	296.147	-1.59709	0.324663	-4.91923	8.69e-07	8.83e-06	546.126	426	363.842	90.7891	214.466	135.659
7418	Lyz2	ENSMUSG00000069516.8	31.6723	-1.59346	0.65621	-2.42827	0.015171	0.0495235	68.1475	36	38.6582	13.7239	25.9147	7.58933
1866	Adamtsl1	ENSMUSG00000066113.16	390.961	-1.59317	0.291245	-5.47021	4.5e-08	5.83e-07	780.856	522	459.351	134.072	249.317	200.169
3674	Foxc1	ENSMUSG00000050295.4	130.543	-1.59253	0.402605	-3.95556	7.64e-05	0.000503253	268.804	182	137.578	38.0047	71.4888	85.38
353	Igfbp3	ENSMUSG00000020427.11	2594.2	-1.5908	0.160406	-9.91736	3.5e-23	2.4e-21	4392.67	3764	3528.13	1363.95	1052.67	1463.79
3254	Mybpc3	ENSMUSG00000002100.15	96.5635	-1.59012	0.377474	-4.21253	2.53e-05	0.000187921	131.562	128	175.099	67.564	41.1061	36.0493
6778	RP23-389J8.4	ENSMUSG00000074580.11	30.1897	-1.58999	0.608221	-2.61416	0.00894463	0.0319508	35.9667	67	32.9732	16.891	17.8722	10.4353
2958	RP24-399B3.5	ENSMUSG00000046999.2	163.637	-1.58876	0.357853	-4.43969	9.01e-06	7.37e-05	333.165	201	202.387	84.455	53.6166	107.199
5420	RP23-38P5.15	ENSMUSG00000093516.1	37.4721	-1.58801	0.511759	-3.10305	0.00191535	0.0085575	70.0404	51	47.7543	14.7796	23.2339	18.0247
5335	Hoxc8	ENSMUSG00000001657.7	77.3759	-1.58764	0.506054	-3.13729	0.00170516	0.00773954	123.991	137	87.5495	30.6149	66.1271	18.9733
5783	Fbln2	ENSMUSG00000064080.12	10573.9	-1.58685	0.536703	-2.95667	0.00310984	0.0130195	20457.5	15749	11391.7	3872.26	8782.4	3190.37
2084	Mum1l1	ENSMUSG00000042515.13	283.567	-1.58662	0.304236	-5.21507	1.84e-07	2.13e-06	389.955	462	424.104	156.242	82.2121	186.887
3951	Olfml2b	ENSMUSG00000038463.8	173.44	-1.58639	0.418182	-3.79355	0.000148512	0.000910202	294.359	248	238.771	50.673	151.914	56.92
2360	Msrb3	ENSMUSG00000051236.13	771.694	-1.58626	0.321073	-4.94048	7.79e-07	8e-06	1379.04	1182	913.016	214.305	604.08	337.725
6315	Gm10800	ENSMUSG00000075014.1	43.802	-1.58619	0.57409	-2.76296	0.00572789	0.0219637	67.201	79	51.1653	8.4455	29.4891	27.5113
352	P4ha2	ENSMUSG00000018906.14	2441.77	-1.58456	0.159744	-9.91939	3.43e-23	2.36e-21	4137.12	3583	3267.76	1055.69	1445.86	1161.17
1007	Sfrp2	ENSMUSG00000027996.13	595.258	-1.58338	0.229539	-6.8981	5.27e-12	1.27e-10	1103.61	833	741.328	295.592	363.699	234.321
3867	Fam78b	ENSMUSG00000060568.14	60.5876	-1.58164	0.411687	-3.84186	0.000122106	0.00076462	85.1843	110	77.3165	30.6149	35.7444	24.6653
4586	Mx1	ENSMUSG00000000386.14	118.405	-1.57979	0.454606	-3.47509	0.000510685	0.00269652	211.068	142	179.647	38.0047	103.659	36.0493
863	Prickle1	ENSMUSG00000036158.12	534.767	-1.57976	0.216069	-7.31136	2.64e-13	7.43e-12	978.673	755	670.834	237.53	319.912	246.653
597	Cald1	ENSMUSG00000029761.16	9100.96	-1.57801	0.189269	-8.33743	7.59e-17	3.08e-15	16186	13236	11483.8	3547.11	5707.49	4445.45
5703	Col1a2	ENSMUSG00000029661.16	37221.2	-1.57756	0.528219	-2.98656	0.00282135	0.0119795	67193.4	50872	49215.3	11006.6	31745.5	13294.6
3967	Foxc2	ENSMUSG00000046714.7	98.3709	-1.57698	0.416641	-3.78498	0.000153722	0.000938334	210.121	124	108.016	42.2275	67.9144	37.9467
4736	Alx1	ENSMUSG00000036602.14	41.2113	-1.57593	0.464017	-3.39628	0.000683096	0.00349265	57.736	65	62.5354	17.9467	24.1275	19.922
1048	Abat	ENSMUSG00000057880.12	542.139	-1.57297	0.231351	-6.79905	1.05e-11	2.43e-10	966.369	808	660.601	219.583	344.04	254.243
1824	Slc36a4	ENSMUSG00000043885.14	361.478	-1.57255	0.284298	-5.53134	3.18e-08	4.22e-07	604.809	513	505.968	128.794	264.509	151.787
875	Fosb	ENSMUSG00000003545.3	4110.14	-1.57127	0.215817	-7.28056	3.32e-13	9.2e-12	7221.74	6055	5175.65	1623.65	2834.53	1750.29
4483	Amigo2	ENSMUSG00000048218.6	59.4752	-1.56984	0.446368	-3.51692	0.000436593	0.00235827	92.7563	92	81.8645	44.3389	25.0211	20.8707
1717	Asah2	ENSMUSG00000024887.9	277.884	-1.56863	0.277108	-5.66072	1.51e-08	2.13e-07	506.373	351	389.993	109.791	185.871	124.275
3214	RP24-248P14.2	ENSMUSG00000074826.10	79.2337	-1.56846	0.369662	-4.24295	2.21e-05	0.000166204	102.221	144	109.153	47.5059	39.3188	33.2033
3318	P4ha3	ENSMUSG00000051048.17	271.848	-1.5675	0.376208	-4.16657	3.09e-05	0.00022567	456.209	367	396.815	105.569	230.551	74.9447
958	Prnp	ENSMUSG00000079037.9	2486.38	-1.56515	0.22265	-7.02965	2.07e-12	5.23e-11	4404.98	3643	3102.89	974.399	1721.99	1071.04
1165	Tcaf2	ENSMUSG00000029851.5	284.99	-1.5651	0.23881	-6.55375	5.61e-11	1.17e-09	435.387	437	405.911	138.295	181.403	111.943
2016	Kif1a	ENSMUSG00000014602.15	619.84	-1.56292	0.296211	-5.27637	1.32e-07	1.58e-06	1258.83	830	690.163	219.583	439.656	280.805
1583	Mfap2	ENSMUSG00000060572.17	216.596	-1.56256	0.267842	-5.83389	5.42e-09	8.28e-08	354.935	291	325.184	105.569	139.403	83.4827
5639	Prr5l	ENSMUSG00000032841.15	154.691	-1.56138	0.518759	-3.00983	0.00261394	0.0112248	265.964	231	196.702	31.6706	157.275	45.536
1484	Emilin2	ENSMUSG00000024053.10	189.708	-1.56079	0.260589	-5.98945	2.11e-09	3.44e-08	319.914	244	286.526	78.1209	107.233	102.456
3074	Synpo2	ENSMUSG00000050315.13	108.48	-1.56009	0.358827	-4.34776	1.38e-05	0.000108339	212.014	133	140.989	57.0071	66.1271	41.7413
940	RP23-456M3.4	ENSMUSG00000099681.1	278.822	-1.56006	0.220524	-7.07432	1.5e-12	3.87e-11	418.35	438	392.267	167.854	117.957	138.505
4742	Cd274	ENSMUSG00000016496.7	143.624	-1.55696	0.458613	-3.39493	0.000686451	0.00350682	221.479	172	250.141	42.2275	132.254	43.6387
5018	Irgm1	ENSMUSG00000046879.7	4272.66	-1.55665	0.475667	-3.27256	0.00106577	0.005143	7856.83	5761	5514.48	1975.19	3410.91	1117.53
5269	Stbd1	ENSMUSG00000047963.7	70.7538	-1.55661	0.491385	-3.1678	0.00153595	0.00705883	124.937	58	134.167	23.2251	50.0422	34.152
2330	Svop	ENSMUSG00000042078.14	341.817	-1.55025	0.312045	-4.96804	6.76e-07	7.03e-06	631.31	491	407.048	112.959	251.104	157.479
349	Znrf1	ENSMUSG00000033545.14	1036.85	-1.54956	0.15595	-9.9363	2.89e-23	2.01e-21	1606.2	1508	1522.45	526.788	447.699	609.993
7282	Diras2	ENSMUSG00000047842.7	38.2641	-1.54896	0.628482	-2.4646	0.0137164	0.0456116	77.6124	48	45.4803	12.6682	10.7233	35.1007
882	Pdzrn3	ENSMUSG00000035357.16	995.637	-1.54855	0.213091	-7.26708	3.67e-13	1.01e-11	1819.16	1378	1255.26	411.718	635.357	474.333
2764	C1qtnf5	ENSMUSG00000079592.9	111.389	-1.54714	0.33714	-4.58902	4.45e-06	3.9e-05	183.62	186	128.482	43.2832	64.3399	62.612
1223	Sertad4	ENSMUSG00000016262.14	482.355	-1.54674	0.240298	-6.43676	1.22e-10	2.42e-09	965.422	606	584.421	255.476	262.721	220.091
1460	Setbp1	ENSMUSG00000024548.11	656.634	-1.54534	0.256248	-6.03065	1.63e-09	2.71e-08	1320.36	873	741.328	263.922	411.061	330.136
2729	RP23-449L24.3	ENSMUSG00000114184.1	105.018	-1.54495	0.334427	-4.61968	3.84e-06	3.41e-05	119.258	158	192.154	52.7844	50.0422	57.8687
254	Fsd1l	ENSMUSG00000054752.16	1880.57	-1.54474	0.142248	-10.8594	1.8e-27	1.71e-25	2949.27	2897	2557.13	852.995	928.461	1098.56
7327	Nek5	ENSMUSG00000037738.11	36.6587	-1.54452	0.630385	-2.45012	0.014281	0.0471973	55.8431	75	32.9732	19.0024	28.5955	8.538
825	Bdnf	ENSMUSG00000048482.14	538.3	-1.5434	0.207729	-7.42986	1.09e-13	3.19e-12	930.402	812	661.738	290.314	226.083	309.265
4727	Pla2g7	ENSMUSG00000023913.17	70.9738	-1.54258	0.453885	-3.39862	0.00067727	0.00346945	120.205	131	65.9464	25.3365	48.2549	35.1007
5984	Negr1	ENSMUSG00000040037.13	41.6918	-1.54121	0.535334	-2.87897	0.00398971	0.0161449	70.9869	72	43.2063	14.7796	17.8722	31.306
7368	Cyp1b1	ENSMUSG00000024087.3	2572.92	-1.53933	0.6309	-2.4399	0.0146914	0.0482835	4445.67	3634	3406.47	633.412	2532.49	785.496
832	Fzd1	ENSMUSG00000044674.6	644.229	-1.53883	0.207834	-7.40413	1.32e-13	3.84e-12	1177.44	822	876.632	274.479	377.103	337.725
5787	Fbn2	ENSMUSG00000024598.8	1370.82	-1.53794	0.520414	-2.95523	0.0031244	0.0130714	2670.06	1878	1570.21	422.275	1192.97	491.409
3762	Fsip1	ENSMUSG00000027344.14	58.6926	-1.53646	0.39347	-3.9049	9.43e-05	0.00060675	80.4519	86	95.5086	27.4479	28.5955	34.152
565	Anxa5	ENSMUSG00000027712.13	2718.12	-1.53566	0.180643	-8.50109	1.88e-17	8.05e-16	4948.26	3774	3404.2	1249.93	1663.01	1269.32
5628	Actg2	ENSMUSG00000059430.14	108.634	-1.53529	0.509053	-3.01598	0.00256152	0.0110212	194.031	167	123.934	23.2251	101.872	41.7413
3683	Stx11	ENSMUSG00000039232.12	96.4039	-1.53427	0.388187	-3.95239	7.74e-05	0.000508718	171.315	135	123.934	35.8934	71.4888	40.7927
1809	RP23-274H16.2	ENSMUSG00000068014.5	231.002	-1.52952	0.275616	-5.54946	2.87e-08	3.83e-07	279.215	389	361.568	91.8448	112.595	151.787
4140	RP24-420E8.1	ENSMUSG00000109326.1	54.8794	-1.52764	0.414124	-3.68884	0.00022528	0.00131767	85.1843	81	78.4535	23.2251	34.8508	26.5627
365	Jade2	ENSMUSG00000020387.15	624.01	-1.52616	0.155127	-9.83819	7.71e-23	5.11e-21	858.469	901	1019.9	329.374	327.955	307.368
1098	Pxdn	ENSMUSG00000020674.17	1428.21	-1.52538	0.228493	-6.67582	2.46e-11	5.42e-10	2603.8	1985	1771.46	659.805	984.758	564.457
714	Zfp560	ENSMUSG00000045519.15	350.625	-1.52512	0.194467	-7.84255	4.42e-15	1.5e-13	548.019	490	523.023	199.525	188.552	154.633
3958	Naalad2	ENSMUSG00000043943.14	165.478	-1.52501	0.402283	-3.79088	0.000150114	0.000918397	281.108	214	242.182	53.84	143.871	57.8687
4015	Gbp4	ENSMUSG00000079363.7	137.61	-1.52098	0.404537	-3.75981	0.00017004	0.00102553	302.878	157	152.359	74.9538	92.9354	45.536
4667	Gria4	ENSMUSG00000025892.16	45.0431	-1.52072	0.443016	-3.43264	0.000597735	0.00310138	67.201	73	60.2614	21.1137	25.9147	22.768
5926	Il17rd	ENSMUSG00000040717.6	3169.3	-1.51624	0.522286	-2.90309	0.00369498	0.0150985	4818.59	4826	4445.7	646.081	1940.03	2339.41
5408	Lrrc73	ENSMUSG00000071073.4	57.039	-1.51558	0.487945	-3.10605	0.00189605	0.0084898	73.8264	114	65.9464	17.9467	41.1061	29.4087
5517	Jazf1	ENSMUSG00000063568.11	51.7939	-1.5154	0.49482	-3.06252	0.0021948	0.00963296	102.221	46	81.8645	33.782	24.1275	22.768
1826	Irgm2	ENSMUSG00000069874.7	1453.74	-1.51404	0.273936	-5.527	3.26e-08	4.32e-07	2304.71	1794	2362.7	482.449	1142.03	636.555
7055	AC121845.3	ENSMUSG00000087484.1	31.1736	-1.51351	0.598505	-2.52882	0.0114448	0.0392786	56.7895	52	29.5622	22.1694	16.085	10.4353
899	Adcy2	ENSMUSG00000021536.7	390.796	-1.51349	0.209613	-7.22038	5.18e-13	1.4e-11	650.24	541	545.763	173.133	243.956	190.682
5568	Dppa2	ENSMUSG00000072419.4	9130.87	-1.5133	0.497791	-3.04002	0.00236558	0.0102878	13217.8	13791	13563.4	5840.06	1953.43	6419.63
4031	Rab20	ENSMUSG00000031504.6	78.4597	-1.51168	0.403277	-3.74848	0.000177909	0.00106873	121.151	118	109.153	54.8957	42.8933	24.6653
912	Lrrfip1	ENSMUSG00000026305.15	1369.32	-1.51042	0.210625	-7.1711	7.44e-13	1.98e-11	2323.64	2029	1729.39	550.013	930.248	653.631
3736	Zfp467	ENSMUSG00000068551.12	85.4301	-1.51003	0.385683	-3.9152	9.03e-05	0.00058547	148.599	126	104.605	43.2832	31.2764	58.8173
490	RP23-98F21.3	ENSMUSG00000064308.10	440.215	-1.51002	0.169255	-8.92158	4.6e-19	2.27e-17	627.524	650	677.656	228.028	248.424	209.655
6343	Scn2b	ENSMUSG00000070304.12	115.051	-1.50882	0.548628	-2.75016	0.00595658	0.0227398	179.834	205	126.208	42.2275	116.169	20.8707
6231	Itih5	ENSMUSG00000025780.7	167.028	-1.50827	0.54046	-2.79071	0.00525929	0.0204387	333.165	179	229.675	46.4502	177.828	36.0493
5111	Hoxb2	ENSMUSG00000075588.6	50.874	-1.50719	0.46608	-3.23377	0.00122169	0.00578766	53.0036	99	73.9054	22.1694	26.8083	30.3573
1441	arsb	ENSMUSG00000042082.7	569.185	-1.5052	0.248552	-6.05588	1.4e-09	2.35e-08	1039.25	734	752.698	234.363	396.763	258.037
316	Clcn5	ENSMUSG00000004317.14	2445.53	-1.50348	0.147227	-10.212	1.75e-24	1.34e-22	3863.58	3574	3408.75	1367.11	1049.1	1410.67
2799	RP23-371A16.3	ENSMUSG00000105881.1	128.291	-1.50255	0.329823	-4.55562	5.22e-06	4.52e-05	209.175	193	167.14	45.3946	85.7866	69.2527
1942	Cdk14	ENSMUSG00000028926.15	349.667	-1.49744	0.278869	-5.36971	7.89e-08	9.83e-07	635.096	486	428.652	127.738	242.168	178.349
977	Pdgfrb	ENSMUSG00000024620.11	1523.62	-1.49663	0.214008	-6.99332	2.68e-12	6.65e-11	2691.82	2170	1888.57	595.408	1015.14	780.753
4894	Itga1	ENSMUSG00000042284.10	200.352	-1.49658	0.449714	-3.32786	0.00087517	0.00433025	386.169	246	255.827	50.673	189.445	73.996
839	Ak7	ENSMUSG00000041323.6	380.684	-1.49609	0.202478	-7.38892	1.48e-13	4.27e-12	518.678	571	596.929	175.244	183.19	239.064
1151	Dbn1	ENSMUSG00000034675.17	1372.26	-1.49527	0.227047	-6.58575	4.53e-11	9.52e-10	2387.05	1975	1715.74	727.369	928.461	499.947
3490	Pcdhga7	ENSMUSG00000103472.1	183.94	-1.4944	0.368051	-4.06032	4.9e-05	0.000340016	317.075	326	171.688	69.6754	137.616	81.5853
800	Mfap1a	ENSMUSG00000068479.5	1085.39	-1.49361	0.198307	-7.53182	5e-14	1.52e-12	1614.72	1656	1533.82	730.536	428.933	548.329
5839	Mgat4c	ENSMUSG00000019888.16	68.1639	-1.49227	0.50782	-2.93858	0.0032972	0.0136739	115.472	112	73.9054	50.673	15.1914	41.7413
1244	Ptprn	ENSMUSG00000026204.15	428.544	-1.49212	0.233109	-6.40096	1.54e-10	3.01e-09	770.445	606	520.749	191.079	275.232	207.758
5063	Prkcb	ENSMUSG00000052889.11	64.0746	-1.49157	0.458348	-3.25422	0.00113703	0.00543885	78.5589	90	114.838	44.3389	18.7658	37.9467
6776	Mfsd2a	ENSMUSG00000028655.11	33.7272	-1.48983	0.569828	-2.61453	0.00893512	0.0319309	60.5755	58	30.6992	12.6682	21.4466	18.9733
5089	RP23-187B11.15	ENSMUSG00000094627.2	43.7415	-1.4897	0.459402	-3.24269	0.00118407	0.00563416	78.5589	57	57.9873	21.1137	25.0211	22.768
2432	Cdhr1	ENSMUSG00000021803.10	291.45	-1.48906	0.304879	-4.88412	1.04e-06	1.03e-05	373.865	484	430.926	202.692	90.2546	166.965
1620	Pea15a	ENSMUSG00000013698.12	960.363	-1.48889	0.256798	-5.79791	6.71e-09	1e-07	1743.44	1247	1258.67	381.103	720.25	411.721
2873	Sphk1	ENSMUSG00000061878.15	166.467	-1.48871	0.330662	-4.50222	6.72e-06	5.67e-05	330.326	222	184.195	71.7867	110.808	79.688
7049	RP23-264H19.2	ENSMUSG00000109279.1	42.9167	-1.48764	0.588072	-2.52969	0.0114163	0.0392122	105.061	54	30.6992	19.0024	25.0211	23.7167
3093	Gpr135	ENSMUSG00000043398.5	119.34	-1.48572	0.342697	-4.33537	1.46e-05	0.000113924	166.583	200	161.455	41.1718	80.4249	66.4067
6162	Esam	ENSMUSG00000001946.14	42.8697	-1.4853	0.52704	-2.8182	0.00482939	0.0189782	63.415	69	56.8503	31.6706	11.6169	24.6653
5101	Ak9	ENSMUSG00000091415.5	49.2641	-1.48467	0.458544	-3.23779	0.00120459	0.00571833	64.3615	85	68.2204	31.6706	17.8722	28.46
4335	Tlr2	ENSMUSG00000027995.10	282.951	-1.48328	0.412631	-3.59469	0.000324779	0.00181419	522.464	376	352.472	76.0095	264.509	106.251
1586	Rcan2	ENSMUSG00000039601.16	213.364	-1.48276	0.254287	-5.83104	5.51e-09	8.41e-08	371.025	269	302.444	122.46	93.8291	121.429
2826	Gm47302	ENSMUSG00000105211.1	1034.82	-1.48229	0.326847	-4.5351	5.76e-06	4.93e-05	1911.91	1291	1370.09	328.319	903.44	404.132
2560	B3gnt9	ENSMUSG00000069920.10	287.554	-1.48073	0.311423	-4.75473	1.99e-06	1.88e-05	511.106	449	310.403	116.126	215.36	123.327
2338	Dpep1	ENSMUSG00000019278.5	132.91	-1.47987	0.298488	-4.95791	7.13e-07	7.38e-06	222.426	175	189.88	54.8957	82.2121	73.0473
2328	Hivep3	ENSMUSG00000028634.17	125.276	-1.47909	0.297576	-4.97046	6.68e-07	6.95e-06	162.797	206	184.195	73.8981	53.6166	71.15
2086	Lrrn4	ENSMUSG00000043110.2	391.976	-1.47741	0.283361	-5.21389	1.85e-07	2.15e-06	605.755	667	457.077	235.418	130.467	256.14
6085	Col3a1	ENSMUSG00000026043.18	44682.1	-1.47624	0.51961	-2.84106	0.00449634	0.017893	79338.8	57920	59952.1	13637.4	39773.7	17470.6
5453	RP24-414E6.2	ENSMUSG00000087479.1	71.6629	-1.4753	0.477312	-3.09084	0.00199589	0.0088631	93.7028	133	89.8235	24.2808	61.6591	27.5113
2923	Magee2	ENSMUSG00000031224.6	133.179	-1.47509	0.330412	-4.4644	8.03e-06	6.65e-05	166.583	244	177.373	50.673	75.0632	85.38
5073	RP24-89C18.1	ENSMUSG00000101586.1	62.3018	-1.47495	0.454255	-3.24697	0.0011664	0.0055665	88.9703	129	56.8503	33.782	34.8508	30.3573
6087	RP23-16A20.1	ENSMUSG00000097648.1	51.6749	-1.47439	0.51908	-2.8404	0.00450575	0.0179246	102.221	79	46.6173	26.3922	17.8722	37.9467
781	Adgra2	ENSMUSG00000031486.15	1491.36	-1.47345	0.193645	-7.609	2.76e-14	8.56e-13	2860.3	1973	1745.31	757.983	789.058	822.494
3797	Eya4	ENSMUSG00000010461.15	105.579	-1.47343	0.37933	-3.88429	0.000102629	0.000654507	177.941	138	150.085	45.3946	82.2121	39.844
1847	Adgrg2	ENSMUSG00000031298.15	173.981	-1.47339	0.26833	-5.49097	4e-08	5.24e-07	258.392	225	284.252	95.0119	107.233	73.996
112	Pmaip1	ENSMUSG00000024521.7	8599.25	-1.47157	0.109335	-13.4592	2.72e-41	5.88e-39	12749.3	12880	12293.3	4119.29	4995.28	4558.34
1258	Fam132a	ENSMUSG00000023571.4	270.024	-1.47129	0.230823	-6.37412	1.84e-10	3.54e-09	406.992	375	409.322	116.126	175.148	137.557
7269	Rilp	ENSMUSG00000038195.6	26.982	-1.47008	0.595448	-2.46886	0.0135545	0.0451536	49.2176	30	39.7952	10.5569	14.2978	18.0247
495	Tiam2	ENSMUSG00000023800.15	1027.95	-1.46955	0.165105	-8.90074	5.55e-19	2.71e-17	1558.87	1518	1455.37	475.059	659.484	500.896
104	Cwc22	ENSMUSG00000027014.14	6687.5	-1.46929	0.105503	-13.9265	4.37e-44	1.02e-41	10136	10065	9276.84	3558.72	3294.74	3793.72
102	Acacb	ENSMUSG00000042010.16	5094.26	-1.46791	0.104343	-14.068	5.97e-45	1.42e-42	7480.13	7287	7683.89	2517.81	2916.74	2679.98
5837	RP23-193A16.2	ENSMUSG00000086826.1	37.3664	-1.46598	0.498824	-2.93887	0.00329407	0.0136656	43.5387	62	59.1244	17.9467	17.8722	23.7167
4500	Gm26457	ENSMUSG00000064612.2	53.4848	-1.46501	0.417368	-3.51011	0.000447925	0.00241033	77.6124	85	72.7684	34.8377	24.1275	26.5627
659	Nfkbiz	ENSMUSG00000035356.16	1396.35	-1.46381	0.181697	-8.05635	7.86e-16	2.89e-14	2561.21	1923	1664.58	703.088	803.355	722.884
1131	Zfp703	ENSMUSG00000085795.8	974.457	-1.46166	0.220648	-6.62441	3.49e-11	7.46e-10	1919.49	1276	1093.8	477.171	573.698	506.588
2229	RP24-365C2.2	ENSMUSG00000097275.1	273.273	-1.46075	0.288169	-5.06906	4e-07	4.34e-06	409.831	450	343.376	105.569	203.743	127.121
4330	Alcam	ENSMUSG00000022636.13	348.168	-1.45875	0.405465	-3.59771	0.000321032	0.0017955	649.294	394	488.913	117.181	332.423	107.199
1729	RP24-231B8.5	ENSMUSG00000113836.1	540.23	-1.45789	0.258382	-5.64238	1.68e-08	2.35e-07	653.08	622	1101.76	252.309	271.657	340.571
1284	Il4ra	ENSMUSG00000030748.9	761.456	-1.45665	0.230384	-6.3227	2.57e-10	4.85e-09	1326.04	951	1072.2	343.098	541.528	334.879
3283	Tmem173	ENSMUSG00000024349.9	481.782	-1.45663	0.347366	-4.19335	2.75e-05	0.000202736	705.137	682	732.232	174.188	439.656	157.479
1853	Sh3bgrl	ENSMUSG00000031246.14	2573.55	-1.4566	0.265548	-5.48528	4.13e-08	5.39e-07	4227.04	3535	3556.56	888.889	2112.49	1121.32
6492	Hgf	ENSMUSG00000028864.7	56.3004	-1.45512	0.538647	-2.70143	0.00690417	0.0257524	111.686	78	57.9873	21.1137	50.0422	18.9733
3386	Pcdhga5	ENSMUSG00000103567.1	72.6731	-1.45349	0.352231	-4.12652	3.68e-05	0.000263362	112.633	110	96.6456	41.1718	35.7444	39.844
2015	RP23-456B9.22	ENSMUSG00000097099.2	248.976	-1.45271	0.275293	-5.27697	1.31e-07	1.58e-06	390.901	357	346.787	99.2346	182.296	117.635
2239	Trim7	ENSMUSG00000040350.16	214.061	-1.45139	0.287036	-5.05647	4.27e-07	4.62e-06	302.878	365	272.882	81.2879	115.276	147.043
2356	Tbx4	ENSMUSG00000000094.12	142.654	-1.44874	0.292923	-4.94582	7.58e-07	7.79e-06	250.82	191	184.195	90.7891	67.0208	72.0987
4502	RP23-191A19.1	ENSMUSG00000102929.1	98.3976	-1.44784	0.412607	-3.50902	0.000449767	0.00241897	129.669	164	138.715	36.9491	83.1057	37.9467
5478	Snora24	ENSMUSG00000092730.1	42.6929	-1.44732	0.469804	-3.08069	0.00206521	0.00912907	60.5755	71	55.7133	28.5036	22.3403	18.0247
3786	Fam149a	ENSMUSG00000070044.15	217.204	-1.44345	0.371207	-3.88854	0.000100851	0.000645035	387.115	341	225.127	63.3412	167.105	119.532
2798	Fam25c	ENSMUSG00000043681.5	329.863	-1.44339	0.316828	-4.55574	5.22e-06	4.52e-05	449.584	491	505.968	229.084	92.9354	210.604
4048	Snx33	ENSMUSG00000032733.6	171.089	-1.44323	0.386429	-3.73478	0.000187879	0.00112388	308.557	224	218.305	67.564	148.339	59.766
1974	Ttc30b	ENSMUSG00000075273.4	240.724	-1.44243	0.270252	-5.33736	9.43e-08	1.16e-06	391.848	397	267.197	101.346	146.552	140.403
2192	Il1rap	ENSMUSG00000022514.14	946.418	-1.43682	0.281302	-5.10775	3.26e-07	3.6e-06	1688.54	1340	1118.81	352.6	764.93	413.619
7044	Cnn1	ENSMUSG00000001349.5	39.0186	-1.43634	0.567573	-2.53068	0.0113843	0.0391354	46.3781	77	47.7543	10.5569	26.8083	25.614
1918	Layn	ENSMUSG00000060594.6	275.452	-1.43585	0.266012	-5.39767	6.75e-08	8.52e-07	509.213	352	345.65	130.905	184.977	129.967
4716	Nfatc1	ENSMUSG00000033016.15	281.731	-1.43302	0.421139	-3.40273	0.000667158	0.00342562	582.093	338	313.814	88.6777	266.296	101.507
1788	Nphp1	ENSMUSG00000027378.16	646.235	-1.43283	0.256986	-5.57553	2.47e-08	3.34e-07	831.967	1043	955.086	294.537	499.528	253.294
2805	Iqca	ENSMUSG00000026301.16	155.966	-1.43161	0.314483	-4.55227	5.31e-06	4.58e-05	225.265	179	278.567	76.0095	68.808	108.148
7021	Ttbk1	ENSMUSG00000015599.9	44.6816	-1.43129	0.563823	-2.53855	0.0111313	0.0383911	88.0238	54	53.4393	22.1694	12.5105	37.9467
5484	Hspa12b	ENSMUSG00000074793.10	64.6915	-1.43116	0.464853	-3.07875	0.00207874	0.00917882	119.258	75	88.6865	39.0604	19.6594	46.4847
417	Maff	ENSMUSG00000042622.14	1421.32	-1.42917	0.151574	-9.42886	4.15e-21	2.41e-19	2145.7	2023	2050.02	802.322	871.27	635.607
1106	Sepn1	ENSMUSG00000050989.9	1118.85	-1.42859	0.214483	-6.66064	2.73e-11	5.97e-10	2003.72	1503	1388.29	548.957	772.973	496.153
6395	Fcgr2b	ENSMUSG00000026656.15	46.996	-1.42654	0.522017	-2.73275	0.00628076	0.0237824	90.8633	52	62.5354	25.3365	15.1914	36.0493
1221	Ptprm	ENSMUSG00000033278.10	276.501	-1.4247	0.221232	-6.43986	1.2e-10	2.37e-09	453.37	411	344.513	131.961	163.531	154.633
2903	Nlrp5-ps	ENSMUSG00000041596.12	95.1855	-1.42389	0.317906	-4.47897	7.5e-06	6.26e-05	126.83	155	134.167	51.7287	46.4677	56.92
2697	Smarca5-ps	ENSMUSG00000052912.7	562.358	-1.42205	0.30657	-4.63858	3.51e-06	3.15e-05	1008.96	1025	422.967	281.868	296.679	338.674
1618	Kitl	ENSMUSG00000019966.18	403.522	-1.42149	0.245159	-5.79824	6.7e-09	1e-07	719.334	514	529.845	202.692	278.806	176.452
3012	H2-Eb1	ENSMUSG00000060586.10	156.832	-1.42111	0.322941	-4.40053	1.08e-05	8.68e-05	165.636	225	294.485	103.457	82.2121	70.2013
2416	Adamts10	ENSMUSG00000024299.16	645.493	-1.42099	0.290147	-4.89748	9.71e-07	9.73e-06	1074.27	906	840.248	237.53	538.847	276.062
7278	Mamld1	ENSMUSG00000059401.13	38.287	-1.41856	0.5752	-2.46621	0.0136552	0.0454328	52.0571	40	75.0424	25.3365	10.7233	26.5627
3791	Pcdhgb5	ENSMUSG00000103749.1	83.1937	-1.41807	0.364906	-3.88613	0.000101855	0.000650599	132.509	142	88.6865	41.1718	47.3613	47.4333
2297	Fxyd5	ENSMUSG00000009687.14	154.477	-1.41745	0.283334	-5.00274	5.65e-07	5.96e-06	253.66	233	187.606	88.6777	95.6163	68.304
7213	Ano3	ENSMUSG00000074968.11	830.424	-1.41736	0.570521	-2.48433	0.0129794	0.0435753	1516.28	1178	931.209	256.532	814.972	285.549
156	Pop4	ENSMUSG00000030423.7	1822.22	-1.41603	0.113821	-12.4409	1.57e-35	2.43e-33	2774.17	2539	2640.13	942.729	992.801	1044.48
5776	RP23-349L18.2	ENSMUSG00000104245.1	50.6132	-1.41585	0.478453	-2.95922	0.00308421	0.0129301	81.3983	68	71.6314	16.891	25.9147	39.844
2331	Snora41	ENSMUSG00000064602.1	131.901	-1.41404	0.284646	-4.96771	6.77e-07	7.04e-06	197.817	208	169.414	81.2879	74.1696	60.7147
6946	Yipf6	ENSMUSG00000047694.12	925.718	-1.41309	0.55156	-2.56199	0.0104073	0.0362819	1747.23	532	1758.95	376.88	617.485	521.767
2779	Fam212b	ENSMUSG00000048458.8	449.076	-1.41253	0.308546	-4.57802	4.69e-06	4.09e-05	808.305	638	512.79	179.467	369.955	185.939
1786	Capn2	ENSMUSG00000026509.15	2136.7	-1.40913	0.25261	-5.57828	2.43e-08	3.29e-07	3648.73	3015	2650.36	819.213	1720.2	966.691
3148	Ccdc38	ENSMUSG00000036168.15	102.99	-1.40893	0.32787	-4.29721	1.73e-05	0.000133043	133.455	162	153.496	60.1742	66.1271	42.69
2966	Bicc1	ENSMUSG00000014329.14	820.465	-1.40761	0.317397	-4.43485	9.21e-06	7.52e-05	1354.43	1139	1082.43	209.026	608.548	529.356
1156	Fam219a	ENSMUSG00000028439.14	333.665	-1.40669	0.213957	-6.57466	4.88e-11	1.02e-09	529.089	501	422.967	215.36	175.148	158.427
3686	Mup6	ENSMUSG00000078689.8	147.113	-1.40523	0.355789	-3.9496	7.83e-05	0.000514259	204.442	222	213.757	123.515	55.4038	63.5607
4704	Lgr6	ENSMUSG00000042793.13	76.9275	-1.40427	0.41172	-3.41074	0.000647878	0.00333511	100.328	110	125.071	25.3365	57.191	43.6387
2816	Zfp9	ENSMUSG00000072623.6	422.916	-1.4042	0.309165	-4.54191	5.57e-06	4.79e-05	728.799	604	509.379	158.353	353.87	183.093
487	Lmna	ENSMUSG00000028063.15	3038.74	-1.40329	0.156847	-8.94686	3.66e-19	1.82e-17	4365.22	4834	4031.83	1550.8	2012.41	1438.18
6388	Ly96	ENSMUSG00000025779.10	49.0064	-1.40113	0.512436	-2.73426	0.00625209	0.0236998	57.736	110	45.4803	26.3922	25.0211	29.4087
5910	Atoh1	ENSMUSG00000073043.5	42.3331	-1.39966	0.480767	-2.9113	0.00359924	0.0147471	54.8966	61	68.2204	25.3365	16.085	28.46
183	RP23-285N14.6	ENSMUSG00000058186.13	2389.98	-1.39735	0.1174	-11.9025	1.15e-32	1.52e-30	3618.44	3623	3151.78	1349.17	1246.59	1350.9
1871	Nbl1	ENSMUSG00000041120.6	395.661	-1.39689	0.255753	-5.46186	4.71e-08	6.1e-07	708.923	539	472.995	175.244	282.381	195.425
593	RP24-320O9.1	ENSMUSG00000070605.4	3074.24	-1.39681	0.166906	-8.36883	5.82e-17	2.38e-15	5124.31	3921	4324.04	1361.84	1921.26	1792.98
2126	Snai2	ENSMUSG00000022676.7	296.21	-1.39681	0.269859	-5.17605	2.27e-07	2.58e-06	508.266	439	341.102	133.017	213.573	142.3
3372	Dagla	ENSMUSG00000035735.10	111.865	-1.39632	0.33773	-4.13442	3.56e-05	0.000255546	159.957	162	164.866	44.3389	83.1057	56.92
4092	Gpr63	ENSMUSG00000040372.2	85.8425	-1.39616	0.376017	-3.71302	0.000204802	0.00121194	112.633	141	119.386	53.84	31.2764	56.92
3020	Adamts2	ENSMUSG00000036545.8	388.6	-1.39263	0.317051	-4.39246	1.12e-05	8.99e-05	707.976	525	455.94	155.186	325.274	162.222
1257	Fmn2	ENSMUSG00000028354.13	1700.26	-1.3911	0.218229	-6.3745	1.84e-10	3.54e-09	2505.37	2485	2394.54	1052.52	606.761	1157.37
782	Adm	ENSMUSG00000030790.15	477.114	-1.39041	0.182899	-7.60204	2.91e-14	9.03e-13	807.358	630	634.45	275.534	258.253	257.089
6034	Hoxc10	ENSMUSG00000022484.7	123.189	-1.39016	0.486155	-2.8595	0.00424305	0.0170275	164.69	216	154.633	46.4502	125.105	32.2547
2249	Hspa1a	ENSMUSG00000091971.3	290.344	-1.38919	0.275159	-5.04869	4.45e-07	4.79e-06	503.534	380	377.486	141.462	216.254	123.327
2288	Gm7334	ENSMUSG00000044645.7	167.108	-1.38891	0.277362	-5.00756	5.51e-07	5.83e-06	261.232	204	260.375	85.5107	78.6377	112.891
444	Zyx	ENSMUSG00000029860.16	2245.06	-1.38869	0.150232	-9.24363	2.38e-20	1.3e-18	3642.1	2975	3131.32	1072.58	1420.84	1228.52
1218	Fam102b	ENSMUSG00000040339.10	552.056	-1.38847	0.215392	-6.44627	1.15e-10	2.28e-09	941.76	823	632.176	276.59	363.699	275.113
6851	RP24-144C5.1	ENSMUSG00000108353.1	39.4405	-1.38842	0.536021	-2.59022	0.00959137	0.0339009	70.0404	60	40.9322	31.6706	17.8722	16.1273
877	Zfp423	ENSMUSG00000045333.15	443.999	-1.38799	0.190679	-7.27919	3.36e-13	9.27e-12	710.816	675	541.215	262.866	250.211	223.885
5311	Jun	ENSMUSG00000052684.4	4535.62	-1.38795	0.440969	-3.1475	0.00164674	0.00750816	7055.15	7082	5553.14	1822.12	3990.86	1710.45
6780	Desi2	ENSMUSG00000026502.13	127.816	-1.38646	0.530411	-2.61393	0.00895062	0.0319675	357.774	108	88.6865	76.0095	49.1486	87.2773
108	Ercc4	ENSMUSG00000022545.13	3699.64	-1.38515	0.102384	-13.5289	1.06e-41	2.37e-39	5473.57	5511	5067.64	1977.3	2018.67	2149.68
1803	AC102103.4	ENSMUSG00000061633.3	881.577	-1.38412	0.249143	-5.55554	2.77e-08	3.72e-07	1208.67	1246	1368.96	601.742	294.891	569.2
2525	Etv4	ENSMUSG00000017724.14	1651.66	-1.38383	0.288975	-4.78874	1.68e-06	1.61e-05	2463.72	2517	2183.05	1168.65	447.699	1129.86
3980	Isg20	ENSMUSG00000039236.18	184.022	-1.38189	0.365594	-3.77984	0.000156929	0.000954783	275.429	294	228.538	111.903	142.084	52.1767
1830	Pcdhga1	ENSMUSG00000103144.1	258.347	-1.37968	0.249924	-5.52038	3.38e-08	4.47e-07	432.547	389	297.896	139.351	122.425	168.863
5616	Gfra1	ENSMUSG00000025089.15	56.4568	-1.37946	0.456981	-3.01864	0.0025391	0.010948	70.9869	110	63.6724	33.782	37.5316	22.768
837	P3h3	ENSMUSG00000023191.9	652.445	-1.37867	0.186475	-7.39332	1.43e-13	4.14e-12	1064.8	994	768.617	329.374	402.125	355.75
1486	Tagln	ENSMUSG00000032085.5	835.995	-1.37681	0.229905	-5.98861	2.12e-09	3.45e-08	1340.23	1288	993.744	374.769	625.527	393.697
1950	Igfbp5	ENSMUSG00000026185.8	723.026	-1.3763	0.256583	-5.36397	8.14e-08	1.01e-06	1256.94	1018	857.303	316.706	564.762	324.444
5821	Crispld2	ENSMUSG00000031825.16	116.304	-1.37458	0.466906	-2.94403	0.00323971	0.013477	283.001	99	121.66	50.673	88.4674	55.0227
4820	Slc8a1	ENSMUSG00000054640.14	69.4958	-1.37383	0.408831	-3.36038	0.00077834	0.00391027	80.4519	124	96.6456	27.4479	42.8933	45.536
924	Zfp386	ENSMUSG00000042063.11	836.69	-1.37381	0.192829	-7.12452	1.04e-12	2.74e-11	1291.96	1243	1088.12	378.992	582.634	435.438
7086	Snord14e	ENSMUSG00000064791.1	35.4673	-1.37228	0.544453	-2.52048	0.0117195	0.040049	51.1106	66	36.3842	20.0581	25.0211	14.23
643	Ptx3	ENSMUSG00000027832.5	4261.22	-1.37192	0.168504	-8.14178	3.9e-16	1.47e-14	7026.76	5707	5708.91	1951.97	2901.55	2271.11
[truncated: 5,433 more rows]
