# Supplementary material for: LIN28 coordinately promotes nucleolar/ribosomal functions and represses the 2C-like transcriptional program in pluripotent stem cells
Source: Protein Cell. 2021 Jul 31;13(7):490–512. doi: 10.1007/s13238-021-00864-5 (PMC9226220; doi:10.1007/s13238-021-00864-5)
Supplement: Supplementary file 3 — (XLSX 13 kb) [file 13238_2021_864_MOESM3_ESM.xlsx]

## Sheet: qRT-PCR
qRT-PCR
Name	Sequence (5'-3')
Zscan4-F	CCCTTCCTAGTGGTCGTGAATGTCTTT
Zscan4-R	CTGCTGTGAAGCCATTGTGGTGAC
GM4340-F	AATCGAGGCACTGGGTCTAAG
GM4340-R	GCCGCCCCTATTTTTGCTTTG
GM12794-F	ATGAGTATGTGAGGCTATGCTGT
GM12794-R	CAAGGGGCAAAGCAACTTAGA
BC061212-F	TCTCCATGCAAGGTGTCCAC
BC061212-R	CTCCAGAGAGGCAGGGTACT
β-actin-F	TAGGCACCAGGGTGTGATGG
β-actin-R	CATGGCTGGGGTGTTGAAGG
GAPDH-F	AGGTCGGTGTGAACGGATTTG
GAPDH-R	TGTAGACCATGTAGTTGAGGTCA
Mervl Pol-F	ATCTCCTGGCACCTGGTATG
Mervl Pol-R	AGAAGAAGGCATTTGCCAGA
Dux-F	CCCAGCGACTCAAACTCCTTC
Dux-R	GGACTTCGTCCAGCAGTTGAT
18s rRNA-F	GTAACCCGTTGAACCCCATT
18s rRNA-R	CCATCCAATCGGTAGTAGCG
28s rRNA-F	GGTTGAGGGCCACCTTATTT
28s rRNA-R	GAAGAAAGACCGGGAAGAGAAA
pre-rRNA-F	AAATAAGGTGGCCCTCAACC
pre-rRNA-R	CGTGCCGGTATTTAGCCTTA
H2A-F	acatggcggcggtgctggagta
H2A-R	cgggatgatgcgcgtcttcttgtt
mmu-let-7a-5p	TGAGGTAGTAGGTTGTATAGTT
mmu-let-7e-5p	TGAGGTAGGAGGTTGTATAGTT
mmu-let-7g-5p	TGAGGTAGTAGTTTGTACAGTT
mus-U6-F	CGCTTCGGCAGCACATATAC
mus-U6-R	AAAATATGGAACGCTTCACGA
Ncl-F	AAAGGCAAAAAGGCTACCACA
Ncl-R	GGAATGACTTTGGCTGGTGTAA
Trim28-F	CGGCGCTATGGTGGATTGT
Trim28-R	GGTTAGCATCCTGGGAATCAGAA
Fbl-F	CAAAATTGAGTACAGAGCCTGGA
Fbl-R	CGGGCCGACAATATCAGAGA

## Sheet: ChIP-qPCR
ChIP-qPCR
Name	Sequence (5'-3')
Zscan4d-F/#2	TCCTGGTTTCCAGAGAGATTGG
Zscan4d-R/#2	AACTTCTGGATTCTTCTTGCCCT
Zscan4d-F #3	CAGGTTGACACATCCTTGCC
Zscan4d-R #3	TGAAGTTCAGCACAAACTCAGTG
Gm4340-F/#1	TCAGGTGCTTCTCAGCTATTGGGT
Gm4340-R/#1	ACCTCGAGAAGGTGGACTCCAGA
Gm4340-F #2	TCAGGTGCTTCTCAGCTATTGGGT
Gm4340-R #2	ACCTCGAGAAGGTGGACTCCAGA
BC061212-F	TTCACATACTCTCCACTCTTCCTC
BC061212-R	AGCATGACAAGACCCATGGAA
Duxf3-TSS-F	GCTGATCAAGGAGGGGTTCC
Duxf3-TSS-R	TCCTTCTGCAGAGAGTCCCA
Duxf3-cording-F	GCCTGTACTTCCTGCTTCTCTCT
Duxf3-cording-R	TGCTCCAGCCCCTCTGAATTG
Duxf1-up-F	GCAAAATCTCCCCAAAGGCTC
Duxf1-up-R	GCTGATGGGAATGGCGAGT
Duxf1-cording-F	TTGAGTGCGGGCATCTTCTT
Duxf1-cording-R	GATACTTCAAGCCCCAGCGA
rDNA-5ETS-F #5	GATTGATCTCGCTCTCGGGG
rDNA-5ETS-R #5	GATGCCTACCGACGAAGACC
rDNA-5ETS-F #8	GTCCAAGTGTTCATGCCACG
rDNA-5ETS-R #8	CGCAATCGGGAGAAACAAGC
rDNA-18S-F	AAACGGCTACCACATCCAAG
rDNA-18S-R	CCTCCAATGGATCCTCGTTA
rDNA-28S-F	ATCCTTCGATGTCGGCTCTT
rDNA-28S-R	CCTGTCTCACGACGGTCTAA

## Sheet: RIP-qPCR
RIP-qPCR
Name	Sequence (5'-3')
Snora81-F	ACTGTGCTAAAATTGCAGGAACT
Snora81-R	AAGAGGTCCACCCCAGTCTT
Snora16a-F	TGTGGCCCTTATCGAAGCTG
Snora16a-R	ACTGCGACCGTCAAGGAAAA
Snora75-F	ATGGATTCGCACGAGAAGAAGA
Snora75-R	AATGTCTCACACAACAGCCAAA
U1-F	GGGAGATACCATGATCACGAAGGT
U1-R	CCACAAATTATGCAGTCGAGTTTCCC
pre-let7g-F	AGGCTGAGGTAGTAGTTTGTACAGT
pre-let7g-R	AGGCAGTGGCCTGTACAGTTAT
pre-let7a-F	TCACTGTGGGATGAGGTAGTAGG
pre-let7a-R	TTGTATAGTTATCTCCCAGTGGTGG
pre-let7e-F	GGGCTGAGGTAGGAGGTTGT
pre-let7e-R	AGCCTGGGGAAAGCTAGGAG
rRNA-5'ETS-F	AGAGCGGGTAAGAGAGGTGT
rRNA-5'ETS-R	GGTCCGACAAAACCCGTCC
rRNA-18S-F	AGCGAAAGCATTTGCCAAGA
rRNA-18S-R	GGTCGGAACTACGACGGTAT
rRNA-28S-F	GCGTTAGGACCCGAAAGATG
rRNA-28S-R	GAGGGAAACTTCGGAGGGAA
