# Supplementary material for: LIN28 coordinately promotes nucleolar/ribosomal functions and represses the 2C-like transcriptional program in pluripotent stem cells
Source: Protein Cell. 2021 Jul 31;13(7):490–512. doi: 10.1007/s13238-021-00864-5 (PMC9226220; doi:10.1007/s13238-021-00864-5)
Supplement: Supplementary file 4 — Supplementary material 4 (XLSX 9 kb) [file 13238_2021_864_MOESM4_ESM.xlsx]

## Sheet: Sheet1
Targets	sense（5'-3'）
Lin28a	UGACGUAUCUUGUGCGUUU
	AAGAACAUGCAGAAGCGAA
	UGCCAGACGGGAAGCGAAA
	AAAUGUGUCUCACGGGUUU
Ncl	GGUACCAACUCCUGGUAAATT
	GGGAUUGCUUAUAUUGAAUTT
	GGGUAUGCAUUUAUAGAAUTT
Trim28	GACAUCGUGGAGAAUUAUUTT
	AGCGGGUGAAAUACACCAATT
	CUGGUGUGGUAGCUAAACUTT
Fbl	GCGUAGACCAGAUCCACAUTT
	GCCGUGACCUCAUCAACUUTT
	GCGGAAUGGAGGACACUUUTT
NC	UUCUCCGAACGUGUCACGUTT
